# Supplementary material for: MicroRNA modulated networks of adaptive and innate immune response in pancreatic ductal adenocarcinoma
Source: PLoS One. 2019 May 31;14(5):e0217421. doi: 10.1371/journal.pone.0217421 (PMC6544344; doi:10.1371/journal.pone.0217421)
Supplement: S1 Table — (XLSX) [file pone.0217421.s004.xlsx]

## Sheet: S1 Table
miRNA	miRTarBase ID	Species (miRNA)	Target Gene	Target Gene (Entrez Gene ID)	Species (Target Gene)	Experiments	Support Type	References (PMID)
hsa-miR-216b-3p	MIRT241289	Homo sapiens	AASDHPPT	60496	Homo sapiens	PAR-CLIP	Functional MTI (Weak)	21572407
hsa-miR-216b-3p	MIRT241289	Homo sapiens	AASDHPPT	60496	Homo sapiens	PAR-CLIP	Functional MTI (Weak)	20371350
hsa-miR-1827	MIRT763005	Homo sapiens	ABCB7	22	Homo sapiens	PAR-CLIP	Functional MTI (Weak)	27292025
hsa-miR-1827	MIRT458398	Homo sapiens	ABCF1	23	Homo sapiens	PAR-CLIP	Functional MTI (Weak)	23592263
hsa-miR-1827	MIRT458398	Homo sapiens	ABCF1	23	Homo sapiens	PAR-CLIP	Functional MTI (Weak)	27292025
hsa-miR-1827	MIRT518732	Homo sapiens	ABCG8	64241	Homo sapiens	PAR-CLIP	Functional MTI (Weak)	23446348
hsa-miR-1827	MIRT518732	Homo sapiens	ABCG8	64241	Homo sapiens	PAR-CLIP	Functional MTI (Weak)	27292025
hsa-miR-216a-3p	MIRT568647	Homo sapiens	ABHD17C	58489	Homo sapiens	PAR-CLIP	Functional MTI (Weak)	20371350
hsa-miR-1827	MIRT482570	Homo sapiens	ABHD2	11057	Homo sapiens	PAR-CLIP	Functional MTI (Weak)	23592263
hsa-miR-216b-5p	MIRT443073	Homo sapiens	ABLIM1	3983	Homo sapiens	PAR-CLIP	Functional MTI (Weak)	22100165
hsa-miR-30c-2-3p	MIRT462178	Homo sapiens	ACADL	33	Homo sapiens	PAR-CLIP	Functional MTI (Weak)	23592263
hsa-miR-1827	MIRT443527	Homo sapiens	ACAP2	23527	Homo sapiens	PAR-CLIP	Functional MTI (Weak)	22100165
hsa-miR-217	MIRT488451	Homo sapiens	ACBD3	64746	Homo sapiens	PAR-CLIP	Functional MTI (Weak)	23592263
hsa-miR-5590-3p	MIRT514748	Homo sapiens	ACER3	55331	Homo sapiens	PAR-CLIP	Functional MTI (Weak)	23446348
hsa-miR-5590-3p	MIRT514748	Homo sapiens	ACER3	55331	Homo sapiens	PAR-CLIP	Functional MTI (Weak)	22012620
hsa-miR-5590-3p	MIRT514748	Homo sapiens	ACER3	55331	Homo sapiens	PAR-CLIP//HITS-CLIP	Functional MTI (Weak)	21572407
hsa-miR-5590-3p	MIRT514748	Homo sapiens	ACER3	55331	Homo sapiens	PAR-CLIP	Functional MTI (Weak)	20371350
hsa-miR-1827	MIRT559737	Homo sapiens	ACOX1	51	Homo sapiens	PAR-CLIP	Functional MTI (Weak)	21572407
hsa-miR-1827	MIRT461436	Homo sapiens	ACSBG1	23205	Homo sapiens	PAR-CLIP	Functional MTI (Weak)	23592263
hsa-miR-216a-5p	MIRT543085	Homo sapiens	ACTB	60	Homo sapiens	PAR-CLIP	Functional MTI (Weak)	21572407
hsa-miR-5590-3p	MIRT082202	Homo sapiens	ACTN4	81	Homo sapiens	PAR-CLIP	Functional MTI (Weak)	23446348
hsa-miR-5590-3p	MIRT082202	Homo sapiens	ACTN4	81	Homo sapiens	PAR-CLIP	Functional MTI (Weak)	21572407
hsa-miR-5590-3p	MIRT082202	Homo sapiens	ACTN4	81	Homo sapiens	PAR-CLIP	Functional MTI (Weak)	20371350
hsa-miR-1827	MIRT482495	Homo sapiens	ACTR1A	10121	Homo sapiens	PAR-CLIP	Functional MTI (Weak)	23592263
hsa-miR-148a-3p	MIRT006946	Homo sapiens	ACVR1	90	Homo sapiens	Luciferase reporter assay	Functional MTI	22408438
hsa-miR-148a-3p	MIRT006946	Homo sapiens	ACVR1	90	Homo sapiens	Luciferase reporter assay//qRT-PCR	Functional MTI	25271001
hsa-miR-30c-2-3p	MIRT453988	Homo sapiens	ADA2	51816	Homo sapiens	PAR-CLIP	Functional MTI (Weak)	23592263
hsa-miR-30c-2-3p	MIRT516437	Homo sapiens	ADAMTS4	9507	Homo sapiens	PAR-CLIP	Functional MTI (Weak)	23446348
hsa-miR-216a-3p	MIRT503186	Homo sapiens	ADD1	118	Homo sapiens	PAR-CLIP	Functional MTI (Weak)	24398324
hsa-miR-1827	MIRT490842	Homo sapiens	ADD2	119	Homo sapiens	PAR-CLIP	Functional MTI (Weak)	23592263
hsa-miR-30c-2-3p	MIRT739852	Homo sapiens	ADGRL1	22859	Homo sapiens	PAR-CLIP	Functional MTI (Weak)	26701625
hsa-miR-216b-3p	MIRT559719	Homo sapiens	ADORA2B	136	Homo sapiens	PAR-CLIP	Functional MTI (Weak)	21572407
hsa-miR-216a-3p	MIRT559720	Homo sapiens	ADORA2B	136	Homo sapiens	PAR-CLIP	Functional MTI (Weak)	21572407
hsa-miR-217	MIRT539384	Homo sapiens	ADSS	159	Homo sapiens	PAR-CLIP	Functional MTI (Weak)	22012620
hsa-miR-217	MIRT539384	Homo sapiens	ADSS	159	Homo sapiens	PAR-CLIP	Functional MTI (Weak)	21572407
hsa-miR-217	MIRT539384	Homo sapiens	ADSS	159	Homo sapiens	PAR-CLIP	Functional MTI (Weak)	20371350
hsa-miR-1827	MIRT452725	Homo sapiens	AGAP9	642517	Homo sapiens	PAR-CLIP	Functional MTI (Weak)	23592263
hsa-miR-1827	MIRT452725	Homo sapiens	AGAP9	642517	Homo sapiens	PAR-CLIP	Functional MTI (Weak)	23446348
hsa-miR-148a-3p	MIRT503176	Homo sapiens	AGO2	27161	Homo sapiens	PAR-CLIP	Functional MTI (Weak)	24398324
hsa-miR-148a-3p	MIRT503176	Homo sapiens	AGO2	27161	Homo sapiens	PAR-CLIP	Functional MTI (Weak)	21572407
hsa-miR-1827	MIRT482259	Homo sapiens	AGO3	192669	Homo sapiens	PAR-CLIP	Functional MTI (Weak)	23592263
hsa-miR-148a-3p	MIRT559687	Homo sapiens	AGO3	192669	Homo sapiens	PAR-CLIP	Functional MTI (Weak)	21572407
hsa-miR-216a-3p	MIRT129681	Homo sapiens	AGTRAP	57085	Homo sapiens	PAR-CLIP	Functional MTI (Weak)	23592263
hsa-miR-1827	MIRT455188	Homo sapiens	AGTRAP	57085	Homo sapiens	PAR-CLIP	Functional MTI (Weak)	23592263
hsa-miR-1827	MIRT559651	Homo sapiens	AHCYL2	23382	Homo sapiens	PAR-CLIP	Functional MTI (Weak)	21572407
hsa-miR-1827	MIRT738076	Homo sapiens	AHDC1	27245	Homo sapiens	PAR-CLIP	Functional MTI (Weak)	26701625
hsa-miR-5590-3p	MIRT543883	Homo sapiens	AIMP1	9255	Homo sapiens	PAR-CLIP	Functional MTI (Weak)	21572407
hsa-miR-5590-3p	MIRT114055	Homo sapiens	AKAP11	11215	Homo sapiens	PAR-CLIP	Functional MTI (Weak)	23592263
hsa-miR-5590-3p	MIRT114055	Homo sapiens	AKAP11	11215	Homo sapiens	PAR-CLIP	Functional MTI (Weak)	24398324
hsa-miR-5590-3p	MIRT114055	Homo sapiens	AKAP11	11215	Homo sapiens	PAR-CLIP	Functional MTI (Weak)	23446348
hsa-miR-5590-3p	MIRT114055	Homo sapiens	AKAP11	11215	Homo sapiens	PAR-CLIP	Functional MTI (Weak)	22012620
hsa-miR-5590-3p	MIRT114055	Homo sapiens	AKAP11	11215	Homo sapiens	PAR-CLIP//HITS-CLIP	Functional MTI (Weak)	21572407
hsa-miR-5590-3p	MIRT114055	Homo sapiens	AKAP11	11215	Homo sapiens	PAR-CLIP	Functional MTI (Weak)	20371350
hsa-miR-5590-3p	MIRT114055	Homo sapiens	AKAP11	11215	Homo sapiens	PAR-CLIP	Functional MTI (Weak)	26701625
hsa-miR-148a-3p	MIRT530302	Homo sapiens	AKAP17A	8227	Homo sapiens	PAR-CLIP	Functional MTI (Weak)	22012620
hsa-miR-1827	MIRT454407	Homo sapiens	AKAP5	9495	Homo sapiens	PAR-CLIP	Functional MTI (Weak)	23592263
hsa-miR-216a-3p	MIRT482132	Homo sapiens	AKIRIN1	79647	Homo sapiens	PAR-CLIP	Functional MTI (Weak)	23592263
hsa-miR-216a-3p	MIRT482132	Homo sapiens	AKIRIN1	79647	Homo sapiens	PAR-CLIP	Functional MTI (Weak)	24398324
hsa-miR-216a-3p	MIRT482132	Homo sapiens	AKIRIN1	79647	Homo sapiens	PAR-CLIP	Functional MTI (Weak)	21572407
hsa-miR-216a-3p	MIRT482132	Homo sapiens	AKIRIN1	79647	Homo sapiens	PAR-CLIP	Functional MTI (Weak)	20371350
hsa-miR-216b-3p	MIRT559622	Homo sapiens	AKIRIN2	55122	Homo sapiens	PAR-CLIP	Functional MTI (Weak)	21572407
hsa-miR-216a-3p	MIRT462115	Homo sapiens	AKR7A2	8574	Homo sapiens	PAR-CLIP	Functional MTI (Weak)	23592263
hsa-miR-30c-2-3p	MIRT739853	Homo sapiens	AKT1S1	84335	Homo sapiens	PAR-CLIP	Functional MTI (Weak)	26701625
hsa-miR-148a-3p	MIRT732662	Homo sapiens	ALCAM	214	Homo sapiens	Luciferase reporter assay//qRT-PCR//Western blot	Functional MTI	28063929
hsa-miR-30c-2-3p	MIRT524930	Homo sapiens	ALG10B	144245	Homo sapiens	PAR-CLIP	Functional MTI (Weak)	23446348
hsa-miR-5590-3p	MIRT485848	Homo sapiens	ALG9	79796	Homo sapiens	PAR-CLIP	Functional MTI (Weak)	23592263
hsa-miR-1827	MIRT451504	Homo sapiens	ALOX15	246	Homo sapiens	PAR-CLIP	Functional MTI (Weak)	23592263
hsa-miR-1827	MIRT738077	Homo sapiens	AMMECR1L	83607	Homo sapiens	PAR-CLIP	Functional MTI (Weak)	26701625
hsa-miR-1827	MIRT763006	Homo sapiens	ANKMY1	51281	Homo sapiens	PAR-CLIP	Functional MTI (Weak)	27292025
hsa-miR-5590-3p	MIRT539268	Homo sapiens	ANKRD28	23243	Homo sapiens	PAR-CLIP	Functional MTI (Weak)	22012620
hsa-miR-5590-3p	MIRT238193	Homo sapiens	ANKRD33B	651746	Homo sapiens	PAR-CLIP	Functional MTI (Weak)	23592263
hsa-miR-5590-3p	MIRT238193	Homo sapiens	ANKRD33B	651746	Homo sapiens	PAR-CLIP	Functional MTI (Weak)	23446348
hsa-miR-5590-3p	MIRT238193	Homo sapiens	ANKRD33B	651746	Homo sapiens	PAR-CLIP	Functional MTI (Weak)	22012620
hsa-miR-5590-3p	MIRT238193	Homo sapiens	ANKRD33B	651746	Homo sapiens	PAR-CLIP	Functional MTI (Weak)	21572407
hsa-miR-5590-3p	MIRT238193	Homo sapiens	ANKRD33B	651746	Homo sapiens	PAR-CLIP	Functional MTI (Weak)	20371350
hsa-miR-216a-3p	MIRT481909	Homo sapiens	ANKRD40	91369	Homo sapiens	PAR-CLIP	Functional MTI (Weak)	23592263
hsa-miR-216a-3p	MIRT481909	Homo sapiens	ANKRD40	91369	Homo sapiens	PAR-CLIP	Functional MTI (Weak)	26701625
hsa-miR-1827	MIRT738078	Homo sapiens	ANKRD52	283373	Homo sapiens	PAR-CLIP	Functional MTI (Weak)	26701625
hsa-miR-30c-2-3p	MIRT539200	Homo sapiens	ANTXR2	118429	Homo sapiens	PAR-CLIP	Functional MTI (Weak)	22012620
hsa-miR-216a-3p	MIRT457228	Homo sapiens	AP3D1	8943	Homo sapiens	PAR-CLIP	Functional MTI (Weak)	23592263
hsa-miR-216a-3p	MIRT517291	Homo sapiens	AP3S2	10239	Homo sapiens	PAR-CLIP	Functional MTI (Weak)	23446348
hsa-miR-216a-3p	MIRT517291	Homo sapiens	AP3S2	10239	Homo sapiens	PAR-CLIP	Functional MTI (Weak)	20371350
hsa-miR-1827	MIRT457982	Homo sapiens	APAF1	317	Homo sapiens	PAR-CLIP	Functional MTI (Weak)	23592263
hsa-miR-216a-3p	MIRT481805	Homo sapiens	APEX1	328	Homo sapiens	PAR-CLIP	Functional MTI (Weak)	23592263
hsa-miR-216a-3p	MIRT481805	Homo sapiens	APEX1	328	Homo sapiens	PAR-CLIP	Functional MTI (Weak)	20371350
hsa-miR-148a-3p	MIRT737664	Homo sapiens	APLP2	334	Homo sapiens	PAR-CLIP	Functional MTI (Weak)	26701625
hsa-miR-1827	MIRT457118	Homo sapiens	APOLD1	81575	Homo sapiens	PAR-CLIP	Functional MTI (Weak)	23592263
hsa-miR-216a-3p	MIRT481720	Homo sapiens	APPBP2	10513	Homo sapiens	PAR-CLIP	Functional MTI (Weak)	23592263
hsa-miR-216a-3p	MIRT481720	Homo sapiens	APPBP2	10513	Homo sapiens	PAR-CLIP	Functional MTI (Weak)	24398324
hsa-miR-216a-3p	MIRT481720	Homo sapiens	APPBP2	10513	Homo sapiens	PAR-CLIP	Functional MTI (Weak)	22012620
hsa-miR-216a-3p	MIRT481720	Homo sapiens	APPBP2	10513	Homo sapiens	PAR-CLIP	Functional MTI (Weak)	26701625
hsa-miR-1827	MIRT620313	Homo sapiens	AQP6	363	Homo sapiens	PAR-CLIP	Functional MTI (Weak)	27292025
hsa-miR-30c-2-3p	MIRT450625	Homo sapiens	AQR	9716	Homo sapiens	PAR-CLIP	Functional MTI (Weak)	22100165
hsa-miR-1827	MIRT481619	Homo sapiens	ARHGAP1	392	Homo sapiens	PAR-CLIP	Functional MTI (Weak)	23592263
hsa-miR-1827	MIRT481619	Homo sapiens	ARHGAP1	392	Homo sapiens	PAR-CLIP	Functional MTI (Weak)	21572407
hsa-miR-1827	MIRT481619	Homo sapiens	ARHGAP1	392	Homo sapiens	PAR-CLIP	Functional MTI (Weak)	20371350
hsa-miR-1827	MIRT481619	Homo sapiens	ARHGAP1	392	Homo sapiens	PAR-CLIP	Functional MTI (Weak)	27292025
hsa-miR-1827	MIRT524882	Homo sapiens	ARHGAP11A	9824	Homo sapiens	PAR-CLIP	Functional MTI (Weak)	23446348
hsa-miR-1827	MIRT524882	Homo sapiens	ARHGAP11A	9824	Homo sapiens	PAR-CLIP	Functional MTI (Weak)	21572407
hsa-miR-1827	MIRT738079	Homo sapiens	ARHGAP35	2909	Homo sapiens	PAR-CLIP	Functional MTI (Weak)	26701625
hsa-miR-216a-5p	MIRT763875	Homo sapiens	ARHGEF26	26084	Homo sapiens	PAR-CLIP	Functional MTI (Weak)	27292025
hsa-miR-216b-5p	MIRT763889	Homo sapiens	ARHGEF26	26084	Homo sapiens	PAR-CLIP	Functional MTI (Weak)	27292025
hsa-miR-148a-3p	MIRT152411	Homo sapiens	ARID3A	1820	Homo sapiens	PAR-CLIP	Functional MTI (Weak)	23592263
hsa-miR-1827	MIRT763007	Homo sapiens	ARL5A	26225	Homo sapiens	PAR-CLIP	Functional MTI (Weak)	27292025
hsa-miR-216a-3p	MIRT503153	Homo sapiens	ARL5B	221079	Homo sapiens	PAR-CLIP	Functional MTI (Weak)	24398324
hsa-miR-216a-3p	MIRT503153	Homo sapiens	ARL5B	221079	Homo sapiens	PAR-CLIP	Functional MTI (Weak)	21572407
hsa-miR-216a-3p	MIRT503153	Homo sapiens	ARL5B	221079	Homo sapiens	PAR-CLIP	Functional MTI (Weak)	20371350
hsa-miR-30c-2-3p	MIRT524853	Homo sapiens	ARL5B	221079	Homo sapiens	PAR-CLIP	Functional MTI (Weak)	23446348
hsa-miR-30c-2-3p	MIRT524853	Homo sapiens	ARL5B	221079	Homo sapiens	PAR-CLIP	Functional MTI (Weak)	20371350
hsa-miR-148a-3p	MIRT762747	Homo sapiens	ARL6IP1	23204	Homo sapiens	PAR-CLIP	Functional MTI (Weak)	27292025
hsa-miR-148a-3p	MIRT210293	Homo sapiens	ARL8B	55207	Homo sapiens	PAR-CLIP	Functional MTI (Weak)	23592263
hsa-miR-1827	MIRT738080	Homo sapiens	ARPIN	348110	Homo sapiens	PAR-CLIP	Functional MTI (Weak)	26701625
hsa-miR-1827	MIRT738080	Homo sapiens	ARPIN	348110	Homo sapiens	PAR-CLIP	Functional MTI (Weak)	27292025
hsa-miR-1827	MIRT763008	Homo sapiens	ARPP19	10776	Homo sapiens	PAR-CLIP	Functional MTI (Weak)	27292025
hsa-miR-1827	MIRT490815	Homo sapiens	ASB1	51665	Homo sapiens	PAR-CLIP	Functional MTI (Weak)	23592263
hsa-miR-1827	MIRT490815	Homo sapiens	ASB1	51665	Homo sapiens	PAR-CLIP	Functional MTI (Weak)	23446348
hsa-miR-1827	MIRT481428	Homo sapiens	ASB6	140459	Homo sapiens	PAR-CLIP	Functional MTI (Weak)	23592263
hsa-miR-148a-3p	MIRT551864	Homo sapiens	ASB6	140459	Homo sapiens	PAR-CLIP	Functional MTI (Weak)	21572407
hsa-miR-1827	MIRT763009	Homo sapiens	ASPA	443	Homo sapiens	PAR-CLIP	Functional MTI (Weak)	27292025
hsa-miR-30c-2-3p	MIRT483992	Homo sapiens	ATAD5	79915	Homo sapiens	PAR-CLIP	Functional MTI (Weak)	23592263
hsa-miR-30c-2-3p	MIRT483992	Homo sapiens	ATAD5	79915	Homo sapiens	PAR-CLIP	Functional MTI (Weak)	24398324
hsa-miR-30c-2-3p	MIRT483992	Homo sapiens	ATAD5	79915	Homo sapiens	PAR-CLIP	Functional MTI (Weak)	23446348
hsa-miR-30c-2-3p	MIRT483992	Homo sapiens	ATAD5	79915	Homo sapiens	PAR-CLIP//HITS-CLIP	Functional MTI (Weak)	21572407
hsa-miR-30c-2-3p	MIRT483992	Homo sapiens	ATAD5	79915	Homo sapiens	PAR-CLIP	Functional MTI (Weak)	20371350
hsa-miR-30c-2-3p	MIRT483992	Homo sapiens	ATAD5	79915	Homo sapiens	PAR-CLIP	Functional MTI (Weak)	26701625
hsa-miR-30c-2-3p	MIRT483992	Homo sapiens	ATAD5	79915	Homo sapiens	PAR-CLIP	Functional MTI (Weak)	27292025
hsa-miR-216b-3p	MIRT540327	Homo sapiens	ATAT1	79969	Homo sapiens	PAR-CLIP	Functional MTI (Weak)	21572407
hsa-miR-216b-3p	MIRT540327	Homo sapiens	ATAT1	79969	Homo sapiens	PAR-CLIP	Functional MTI (Weak)	20371350
hsa-miR-216b-3p	MIRT528881	Homo sapiens	ATF3	467	Homo sapiens	PAR-CLIP	Functional MTI (Weak)	22012620
hsa-miR-30c-2-3p	MIRT732675	Homo sapiens	ATF3	467	Homo sapiens	Immunoblot//Luciferase reporter assay//qRT-PCR	Functional MTI	26418018
hsa-miR-1827	MIRT763010	Homo sapiens	ATF7IP	55729	Homo sapiens	PAR-CLIP	Functional MTI (Weak)	27292025
hsa-miR-216b-3p	MIRT540699	Homo sapiens	ATG10	83734	Homo sapiens	PAR-CLIP	Functional MTI (Weak)	21572407
hsa-miR-1827	MIRT503524	Homo sapiens	ATG12	9140	Homo sapiens	PAR-CLIP	Functional MTI (Weak)	23446348
hsa-miR-5590-3p	MIRT481344	Homo sapiens	ATL3	25923	Homo sapiens	PAR-CLIP	Functional MTI (Weak)	23592263
hsa-miR-1827	MIRT763011	Homo sapiens	ATM	472	Homo sapiens	PAR-CLIP	Functional MTI (Weak)	27292025
hsa-miR-5590-3p	MIRT568383	Homo sapiens	ATP13A3	79572	Homo sapiens	PAR-CLIP	Functional MTI (Weak)	20371350
hsa-miR-1827	MIRT453968	Homo sapiens	ATP13A4	84239	Homo sapiens	PAR-CLIP	Functional MTI (Weak)	23592263
hsa-miR-1827	MIRT453968	Homo sapiens	ATP13A4	84239	Homo sapiens	PAR-CLIP	Functional MTI (Weak)	23446348
hsa-miR-1827	MIRT453968	Homo sapiens	ATP13A4	84239	Homo sapiens	PAR-CLIP	Functional MTI (Weak)	21572407
hsa-miR-1827	MIRT481321	Homo sapiens	ATP5A1	498	Homo sapiens	PAR-CLIP	Functional MTI (Weak)	23592263
hsa-miR-5590-3p	MIRT559331	Homo sapiens	ATP5G3	518	Homo sapiens	PAR-CLIP	Functional MTI (Weak)	21572407
hsa-miR-1827	MIRT458185	Homo sapiens	ATP6V0A2	23545	Homo sapiens	PAR-CLIP	Functional MTI (Weak)	23592263
hsa-miR-1827	MIRT458185	Homo sapiens	ATP6V0A2	23545	Homo sapiens	PAR-CLIP	Functional MTI (Weak)	27292025
hsa-miR-1827	MIRT452076	Homo sapiens	ATP6V0B	533	Homo sapiens	PAR-CLIP	Functional MTI (Weak)	23592263
hsa-miR-1827	MIRT738081	Homo sapiens	ATP6V0E1	8992	Homo sapiens	PAR-CLIP	Functional MTI (Weak)	26701625
hsa-miR-216a-3p	MIRT739020	Homo sapiens	ATPAF1	64756	Homo sapiens	PAR-CLIP	Functional MTI (Weak)	26701625
hsa-miR-216a-3p	MIRT739020	Homo sapiens	ATPAF1	64756	Homo sapiens	PAR-CLIP	Functional MTI (Weak)	27292025
hsa-miR-5590-3p	MIRT549253	Homo sapiens	ATXN1	6310	Homo sapiens	PAR-CLIP	Functional MTI (Weak)	21572407
hsa-miR-1827	MIRT481255	Homo sapiens	ATXN7L3	56970	Homo sapiens	PAR-CLIP	Functional MTI (Weak)	23592263
hsa-miR-5590-3p	MIRT066975	Homo sapiens	ATXN7L3B	552889	Homo sapiens	PAR-CLIP	Functional MTI (Weak)	23592263
hsa-miR-5590-3p	MIRT072260	Homo sapiens	B2M	567	Homo sapiens	PAR-CLIP	Functional MTI (Weak)	23592263
hsa-miR-5590-3p	MIRT072260	Homo sapiens	B2M	567	Homo sapiens	PAR-CLIP	Functional MTI (Weak)	24398324
hsa-miR-5590-3p	MIRT072260	Homo sapiens	B2M	567	Homo sapiens	PAR-CLIP	Functional MTI (Weak)	23446348
hsa-miR-5590-3p	MIRT072260	Homo sapiens	B2M	567	Homo sapiens	PAR-CLIP	Functional MTI (Weak)	21572407
hsa-miR-5590-3p	MIRT072260	Homo sapiens	B2M	567	Homo sapiens	PAR-CLIP	Functional MTI (Weak)	20371350
hsa-miR-1827	MIRT481097	Homo sapiens	B3GALNT2	148789	Homo sapiens	PAR-CLIP	Functional MTI (Weak)	23592263
hsa-miR-1827	MIRT738082	Homo sapiens	B4GALNT1	2583	Homo sapiens	PAR-CLIP	Functional MTI (Weak)	26701625
hsa-miR-1827	MIRT448199	Homo sapiens	B4GALT7	11285	Homo sapiens	PAR-CLIP	Functional MTI (Weak)	22100165
hsa-miR-1827	MIRT448199	Homo sapiens	B4GALT7	11285	Homo sapiens	PAR-CLIP	Functional MTI (Weak)	27292025
hsa-miR-148a-3p	MIRT462848	Homo sapiens	B4GALT7	11285	Homo sapiens	PAR-CLIP	Functional MTI (Weak)	23592263
hsa-miR-5590-3p	MIRT564378	Homo sapiens	BAAT	570	Homo sapiens	PAR-CLIP	Functional MTI (Weak)	20371350
hsa-miR-5590-3p	MIRT448983	Homo sapiens	BAG2	9532	Homo sapiens	PAR-CLIP	Functional MTI (Weak)	22100165
hsa-miR-30c-2-3p	MIRT494551	Homo sapiens	BAK1	578	Homo sapiens	PAR-CLIP	Functional MTI (Weak)	23592263
hsa-miR-148a-3p	MIRT734355	Homo sapiens	BAX	581	Homo sapiens	Luciferase reporter assay//qRT-PCR//Western blot	Functional MTI	27261578
hsa-miR-148a-3p	MIRT549231	Homo sapiens	BAZ2B	29994	Homo sapiens	PAR-CLIP	Functional MTI (Weak)	21572407
hsa-miR-5590-3p	MIRT573788	Homo sapiens	BBS10	79738	Homo sapiens	PAR-CLIP	Functional MTI (Weak)	20371350
hsa-miR-1827	MIRT738083	Homo sapiens	BBS5	129880	Homo sapiens	PAR-CLIP	Functional MTI (Weak)	26701625
hsa-miR-1827	MIRT738083	Homo sapiens	BBS5	129880	Homo sapiens	PAR-CLIP	Functional MTI (Weak)	27292025
hsa-miR-1827	MIRT455966	Homo sapiens	BCAS4	55653	Homo sapiens	PAR-CLIP	Functional MTI (Weak)	23592263
hsa-miR-1827	MIRT455966	Homo sapiens	BCAS4	55653	Homo sapiens	PAR-CLIP	Functional MTI (Weak)	23446348
hsa-miR-1827	MIRT455966	Homo sapiens	BCAS4	55653	Homo sapiens	PAR-CLIP	Functional MTI (Weak)	27292025
hsa-miR-1827	MIRT763012	Homo sapiens	BCKDK	10295	Homo sapiens	PAR-CLIP	Functional MTI (Weak)	27292025
hsa-miR-1827	MIRT763013	Homo sapiens	BCL10	8915	Homo sapiens	PAR-CLIP	Functional MTI (Weak)	27292025
hsa-miR-148a-3p	MIRT006975	Homo sapiens	BCL2	596	Homo sapiens	Luciferase reporter assay	Functional MTI	21455217
hsa-miR-148a-3p	MIRT084562	Homo sapiens	BCL2L11	10018	Homo sapiens	Immunoblot//Luciferase reporter assay//qRT-PCR	Functional MTI	24425048
hsa-miR-30c-2-3p	MIRT764692	Homo sapiens	BCL2L11	10018	Homo sapiens	PAR-CLIP	Functional MTI (Weak)	27292025
hsa-miR-216a-3p	MIRT543934	Homo sapiens	BCL2L15	440603	Homo sapiens	PAR-CLIP	Functional MTI (Weak)	21572407
hsa-miR-30c-2-3p	MIRT052960	Homo sapiens	BCL9	607	Homo sapiens	Immunoblot//Luciferase reporter assay//qRT-PCR	Functional MTI	22024689
hsa-miR-30c-2-3p	MIRT739854	Homo sapiens	BCL9L	283149	Homo sapiens	PAR-CLIP	Functional MTI (Weak)	26701625
hsa-miR-5590-3p	MIRT568286	Homo sapiens	BCOR	54880	Homo sapiens	PAR-CLIP	Functional MTI (Weak)	20371350
hsa-miR-216a-5p	MIRT054887	Homo sapiens	BECN1	8678	Homo sapiens	Luciferase reporter assay//qRT-PCR//Western blot	Functional MTI	24481443
hsa-miR-216b-5p	MIRT437983	Homo sapiens	BECN1	8678	Homo sapiens	qRT-PCR//Luciferase reporter assay//Western blot	Functional MTI	24681041
hsa-miR-216b-5p	MIRT437983	Homo sapiens	BECN1	8678	Homo sapiens	Luciferase reporter assay	Functional MTI	27158405
hsa-miR-216b-5p	MIRT472205	Homo sapiens	BEX3	27018	Homo sapiens	PAR-CLIP	Functional MTI (Weak)	23592263
hsa-miR-216b-5p	MIRT472205	Homo sapiens	BEX3	27018	Homo sapiens	PAR-CLIP	Functional MTI (Weak)	24398324
hsa-miR-216a-3p	MIRT472207	Homo sapiens	BEX3	27018	Homo sapiens	PAR-CLIP	Functional MTI (Weak)	23592263
hsa-miR-216a-3p	MIRT472207	Homo sapiens	BEX3	27018	Homo sapiens	PAR-CLIP	Functional MTI (Weak)	24398324
hsa-miR-216a-5p	MIRT472209	Homo sapiens	BEX3	27018	Homo sapiens	PAR-CLIP	Functional MTI (Weak)	23592263
hsa-miR-216a-5p	MIRT472209	Homo sapiens	BEX3	27018	Homo sapiens	PAR-CLIP	Functional MTI (Weak)	24398324
hsa-miR-1827	MIRT763014	Homo sapiens	BLOC1S4	55330	Homo sapiens	PAR-CLIP	Functional MTI (Weak)	27292025
hsa-miR-148a-3p	MIRT549174	Homo sapiens	BMP3	651	Homo sapiens	PAR-CLIP	Functional MTI (Weak)	21572407
hsa-miR-1827	MIRT517413	Homo sapiens	BMP8A	353500	Homo sapiens	PAR-CLIP	Functional MTI (Weak)	23446348
hsa-miR-1827	MIRT763015	Homo sapiens	BNIP2	663	Homo sapiens	PAR-CLIP	Functional MTI (Weak)	27292025
hsa-miR-216a-5p	MIRT763876	Homo sapiens	BORCS7	119032	Homo sapiens	PAR-CLIP	Functional MTI (Weak)	27292025
hsa-miR-1827	MIRT633732	Homo sapiens	BPNT1	10380	Homo sapiens	PAR-CLIP	Functional MTI (Weak)	27292025
hsa-miR-1827	MIRT480726	Homo sapiens	BPTF	2186	Homo sapiens	PAR-CLIP	Functional MTI (Weak)	23592263
hsa-miR-1827	MIRT480726	Homo sapiens	BPTF	2186	Homo sapiens	PAR-CLIP	Functional MTI (Weak)	21572407
hsa-miR-216b-3p	MIRT524731	Homo sapiens	BRI3BP	140707	Homo sapiens	PAR-CLIP	Functional MTI (Weak)	23446348
hsa-miR-216b-3p	MIRT524731	Homo sapiens	BRI3BP	140707	Homo sapiens	PAR-CLIP//HITS-CLIP	Functional MTI (Weak)	21572407
hsa-miR-5590-3p	MIRT096518	Homo sapiens	BRIX1	55299	Homo sapiens	PAR-CLIP	Functional MTI (Weak)	23446348
hsa-miR-1827	MIRT483134	Homo sapiens	BRSK2	9024	Homo sapiens	PAR-CLIP	Functional MTI (Weak)	23592263
hsa-miR-1827	MIRT483134	Homo sapiens	BRSK2	9024	Homo sapiens	PAR-CLIP	Functional MTI (Weak)	20371350
hsa-miR-216b-3p	MIRT538886	Homo sapiens	BRWD3	254065	Homo sapiens	PAR-CLIP	Functional MTI (Weak)	22012620
hsa-miR-148a-3p	MIRT026014	Homo sapiens	BTBD3	22903	Homo sapiens	Sequencing//PAR-CLIP	Functional MTI (Weak)	20371350
hsa-miR-148a-3p	MIRT026014	Homo sapiens	BTBD3	22903	Homo sapiens	PAR-CLIP	Functional MTI (Weak)	23592263
hsa-miR-148a-3p	MIRT026014	Homo sapiens	BTBD3	22903	Homo sapiens	PAR-CLIP	Functional MTI (Weak)	24398324
hsa-miR-148a-3p	MIRT026014	Homo sapiens	BTBD3	22903	Homo sapiens	PAR-CLIP	Functional MTI (Weak)	23446348
hsa-miR-148a-3p	MIRT026014	Homo sapiens	BTBD3	22903	Homo sapiens	PAR-CLIP	Functional MTI (Weak)	22012620
hsa-miR-148a-3p	MIRT026014	Homo sapiens	BTBD3	22903	Homo sapiens	PAR-CLIP//HITS-CLIP	Functional MTI (Weak)	21572407
hsa-miR-148a-3p	MIRT026014	Homo sapiens	BTBD3	22903	Homo sapiens	PAR-CLIP	Functional MTI (Weak)	27292025
hsa-miR-1827	MIRT459549	Homo sapiens	BTD	686	Homo sapiens	PAR-CLIP	Functional MTI (Weak)	23592263
hsa-miR-30c-2-3p	MIRT192239	Homo sapiens	BTF3L4	91408	Homo sapiens	PAR-CLIP	Functional MTI (Weak)	21572407
hsa-miR-30c-2-3p	MIRT192239	Homo sapiens	BTF3L4	91408	Homo sapiens	PAR-CLIP	Functional MTI (Weak)	20371350
hsa-miR-1827	MIRT494442	Homo sapiens	BTG2	7832	Homo sapiens	PAR-CLIP	Functional MTI (Weak)	23592263
hsa-miR-1827	MIRT494442	Homo sapiens	BTG2	7832	Homo sapiens	PAR-CLIP	Functional MTI (Weak)	26701625
hsa-miR-1827	MIRT494442	Homo sapiens	BTG2	7832	Homo sapiens	PAR-CLIP	Functional MTI (Weak)	27292025
hsa-miR-1827	MIRT763016	Homo sapiens	BTLA	151888	Homo sapiens	PAR-CLIP	Functional MTI (Weak)	27292025
hsa-miR-30c-2-3p	MIRT525898	Homo sapiens	BUB1	699	Homo sapiens	PAR-CLIP	Functional MTI (Weak)	22012620
hsa-miR-5590-3p	MIRT480561	Homo sapiens	BZW1	9689	Homo sapiens	PAR-CLIP	Functional MTI (Weak)	23592263
hsa-miR-1827	MIRT458559	Homo sapiens	C10orf71	118461	Homo sapiens	PAR-CLIP	Functional MTI (Weak)	23592263
hsa-miR-1827	MIRT458559	Homo sapiens	C10orf71	118461	Homo sapiens	PAR-CLIP	Functional MTI (Weak)	27292025
hsa-miR-1827	MIRT763017	Homo sapiens	C10orf76	79591	Homo sapiens	PAR-CLIP	Functional MTI (Weak)	27292025
hsa-miR-1827	MIRT763018	Homo sapiens	C11orf54	28970	Homo sapiens	PAR-CLIP	Functional MTI (Weak)	27292025
hsa-miR-216a-5p	MIRT559127	Homo sapiens	C11orf57	55216	Homo sapiens	PAR-CLIP	Functional MTI (Weak)	21572407
hsa-miR-216b-5p	MIRT559128	Homo sapiens	C11orf57	55216	Homo sapiens	PAR-CLIP	Functional MTI (Weak)	21572407
hsa-miR-216a-3p	MIRT515307	Homo sapiens	C15orf38-AP3S2	100526783	Homo sapiens	PAR-CLIP	Functional MTI (Weak)	23446348
hsa-miR-216a-3p	MIRT515307	Homo sapiens	C15orf38-AP3S2	100526783	Homo sapiens	PAR-CLIP	Functional MTI (Weak)	20371350
hsa-miR-1827	MIRT446701	Homo sapiens	C16orf72	29035	Homo sapiens	PAR-CLIP	Functional MTI (Weak)	22100165
hsa-miR-1827	MIRT446283	Homo sapiens	C17orf102	400591	Homo sapiens	PAR-CLIP	Functional MTI (Weak)	22100165
hsa-miR-1827	MIRT738084	Homo sapiens	C17orf75	64149	Homo sapiens	PAR-CLIP	Functional MTI (Weak)	26701625
hsa-miR-1827	MIRT738084	Homo sapiens	C17orf75	64149	Homo sapiens	PAR-CLIP	Functional MTI (Weak)	27292025
hsa-miR-30c-2-3p	MIRT559056	Homo sapiens	C19orf47	126526	Homo sapiens	PAR-CLIP	Functional MTI (Weak)	21572407
hsa-miR-30c-2-3p	MIRT559056	Homo sapiens	C19orf47	126526	Homo sapiens	PAR-CLIP	Functional MTI (Weak)	20371350
hsa-miR-1827	MIRT763019	Homo sapiens	C1GALT1C1	29071	Homo sapiens	PAR-CLIP	Functional MTI (Weak)	27292025
hsa-miR-1827	MIRT763020	Homo sapiens	C21orf58	54058	Homo sapiens	PAR-CLIP	Functional MTI (Weak)	27292025
hsa-miR-1827	MIRT763021	Homo sapiens	C3orf33	285315	Homo sapiens	PAR-CLIP	Functional MTI (Weak)	27292025
hsa-miR-216a-3p	MIRT503069	Homo sapiens	C6orf120	387263	Homo sapiens	PAR-CLIP	Functional MTI (Weak)	24398324
hsa-miR-216b-5p	MIRT529598	Homo sapiens	C6orf132	647024	Homo sapiens	PAR-CLIP	Functional MTI (Weak)	22012620
hsa-miR-216a-5p	MIRT529599	Homo sapiens	C6orf132	647024	Homo sapiens	PAR-CLIP	Functional MTI (Weak)	22012620
hsa-miR-1827	MIRT763022	Homo sapiens	C6orf132	647024	Homo sapiens	PAR-CLIP	Functional MTI (Weak)	27292025
hsa-miR-1827	MIRT763023	Homo sapiens	C7	730	Homo sapiens	PAR-CLIP	Functional MTI (Weak)	27292025
hsa-miR-216b-3p	MIRT569564	Homo sapiens	C7orf26	79034	Homo sapiens	PAR-CLIP	Functional MTI (Weak)	20371350
hsa-miR-1827	MIRT458087	Homo sapiens	C8orf33	65265	Homo sapiens	PAR-CLIP	Functional MTI (Weak)	23592263
hsa-miR-216a-3p	MIRT480279	Homo sapiens	C8orf4	56892	Homo sapiens	PAR-CLIP	Functional MTI (Weak)	23592263
hsa-miR-216a-3p	MIRT480219	Homo sapiens	CABLES1	91768	Homo sapiens	PAR-CLIP	Functional MTI (Weak)	23592263
hsa-miR-5590-3p	MIRT524576	Homo sapiens	CALM1	801	Homo sapiens	PAR-CLIP	Functional MTI (Weak)	23446348
hsa-miR-5590-3p	MIRT524576	Homo sapiens	CALM1	801	Homo sapiens	PAR-CLIP	Functional MTI (Weak)	21572407
hsa-miR-5590-3p	MIRT524576	Homo sapiens	CALM1	801	Homo sapiens	PAR-CLIP	Functional MTI (Weak)	20371350
hsa-miR-1827	MIRT485734	Homo sapiens	CALM2	805	Homo sapiens	PAR-CLIP	Functional MTI (Weak)	23592263
hsa-miR-1827	MIRT485734	Homo sapiens	CALM2	805	Homo sapiens	PAR-CLIP	Functional MTI (Weak)	27292025
hsa-miR-1827	MIRT738085	Homo sapiens	CALM3	808	Homo sapiens	PAR-CLIP	Functional MTI (Weak)	26701625
hsa-miR-216a-5p	MIRT480121	Homo sapiens	CALR	811	Homo sapiens	PAR-CLIP	Functional MTI (Weak)	23592263
hsa-miR-1827	MIRT763024	Homo sapiens	CAND1	55832	Homo sapiens	PAR-CLIP	Functional MTI (Weak)	27292025
hsa-miR-216a-3p	MIRT313210	Homo sapiens	CANX	821	Homo sapiens	PAR-CLIP	Functional MTI (Weak)	23592263
hsa-miR-216a-3p	MIRT313210	Homo sapiens	CANX	821	Homo sapiens	PAR-CLIP	Functional MTI (Weak)	24398324
hsa-miR-216a-3p	MIRT313210	Homo sapiens	CANX	821	Homo sapiens	PAR-CLIP	Functional MTI (Weak)	20371350
hsa-miR-1827	MIRT763025	Homo sapiens	CANX	821	Homo sapiens	PAR-CLIP	Functional MTI (Weak)	27292025
hsa-miR-5590-3p	MIRT115798	Homo sapiens	CAPN15	6650	Homo sapiens	PAR-CLIP	Functional MTI (Weak)	23592263
hsa-miR-30c-2-3p	MIRT739855	Homo sapiens	CAPNS1	826	Homo sapiens	PAR-CLIP	Functional MTI (Weak)	26701625
hsa-miR-5590-3p	MIRT538709	Homo sapiens	CAPRIN2	65981	Homo sapiens	PAR-CLIP	Functional MTI (Weak)	22012620
hsa-miR-5590-3p	MIRT538709	Homo sapiens	CAPRIN2	65981	Homo sapiens	PAR-CLIP	Functional MTI (Weak)	21572407
hsa-miR-5590-3p	MIRT179603	Homo sapiens	CAPZA1	829	Homo sapiens	PAR-CLIP	Functional MTI (Weak)	24398324
hsa-miR-5590-3p	MIRT179603	Homo sapiens	CAPZA1	829	Homo sapiens	PAR-CLIP	Functional MTI (Weak)	23446348
hsa-miR-5590-3p	MIRT179603	Homo sapiens	CAPZA1	829	Homo sapiens	PAR-CLIP	Functional MTI (Weak)	21572407
hsa-miR-5590-3p	MIRT179603	Homo sapiens	CAPZA1	829	Homo sapiens	PAR-CLIP	Functional MTI (Weak)	20371350
hsa-miR-1827	MIRT452282	Homo sapiens	CARD8	22900	Homo sapiens	PAR-CLIP	Functional MTI (Weak)	23592263
hsa-miR-1827	MIRT763026	Homo sapiens	CARM1	10498	Homo sapiens	PAR-CLIP	Functional MTI (Weak)	27292025
hsa-miR-216a-5p	MIRT731669	Homo sapiens	CBL	867	Homo sapiens	Luciferase reporter assay//qRT-PCR//Western blot	Functional MTI	26206089
hsa-miR-1827	MIRT550593	Homo sapiens	CBY3	646019	Homo sapiens	PAR-CLIP	Functional MTI (Weak)	21572407
hsa-miR-1827	MIRT550593	Homo sapiens	CBY3	646019	Homo sapiens	PAR-CLIP	Functional MTI (Weak)	27292025
hsa-miR-30c-2-3p	MIRT670276	Homo sapiens	CBY3	646019	Homo sapiens	PAR-CLIP	Functional MTI (Weak)	27292025
hsa-miR-5590-3p	MIRT543386	Homo sapiens	CC2D2A	57545	Homo sapiens	PAR-CLIP	Functional MTI (Weak)	21572407
hsa-miR-1827	MIRT479913	Homo sapiens	CCDC117	150275	Homo sapiens	PAR-CLIP	Functional MTI (Weak)	23592263
hsa-miR-1827	MIRT479913	Homo sapiens	CCDC117	150275	Homo sapiens	PAR-CLIP	Functional MTI (Weak)	23446348
hsa-miR-1827	MIRT479913	Homo sapiens	CCDC117	150275	Homo sapiens	PAR-CLIP	Functional MTI (Weak)	26701625
hsa-miR-1827	MIRT454250	Homo sapiens	CCDC125	202243	Homo sapiens	PAR-CLIP	Functional MTI (Weak)	23592263
hsa-miR-1827	MIRT738086	Homo sapiens	CCDC127	133957	Homo sapiens	PAR-CLIP	Functional MTI (Weak)	26701625
hsa-miR-216b-3p	MIRT526264	Homo sapiens	CCDC169	728591	Homo sapiens	PAR-CLIP	Functional MTI (Weak)	22012620
hsa-miR-1827	MIRT763027	Homo sapiens	CCDC36	339834	Homo sapiens	PAR-CLIP	Functional MTI (Weak)	27292025
hsa-miR-148a-3p	MIRT005898	Homo sapiens	CCKBR	887	Homo sapiens	Luciferase reporter assay//Microarray	Functional MTI	21168126
hsa-miR-148a-3p	MIRT005898	Homo sapiens	CCKBR	887	Homo sapiens	Luciferase reporter assay//qRT-PCR//Western blot	Functional MTI	23975374
hsa-miR-148a-3p	MIRT005898	Homo sapiens	CCKBR	887	Homo sapiens	qRT-PCR//Western blot	Functional MTI	20422307
hsa-miR-148a-3p	MIRT005898	Homo sapiens	CCKBR	887	Homo sapiens	Luciferase reporter assay//qRT-PCR//Western blot	Functional MTI	27518872
hsa-miR-148a-3p	MIRT479812	Homo sapiens	CCNA2	890	Homo sapiens	PAR-CLIP	Functional MTI (Weak)	23592263
hsa-miR-148a-3p	MIRT479812	Homo sapiens	CCNA2	890	Homo sapiens	PAR-CLIP	Functional MTI (Weak)	21572407
hsa-miR-148a-3p	MIRT479812	Homo sapiens	CCNA2	890	Homo sapiens	PAR-CLIP	Functional MTI (Weak)	20371350
hsa-miR-30c-2-3p	MIRT508710	Homo sapiens	CCNB1IP1	57820	Homo sapiens	PAR-CLIP	Functional MTI (Weak)	23446348
hsa-miR-30c-2-3p	MIRT508710	Homo sapiens	CCNB1IP1	57820	Homo sapiens	PAR-CLIP	Functional MTI (Weak)	21572407
hsa-miR-5590-3p	MIRT060561	Homo sapiens	CCND1	595	Homo sapiens	PAR-CLIP	Functional MTI (Weak)	23592263
hsa-miR-5590-3p	MIRT060561	Homo sapiens	CCND1	595	Homo sapiens	PAR-CLIP	Functional MTI (Weak)	24398324
hsa-miR-5590-3p	MIRT060561	Homo sapiens	CCND1	595	Homo sapiens	PAR-CLIP	Functional MTI (Weak)	23446348
hsa-miR-5590-3p	MIRT060561	Homo sapiens	CCND1	595	Homo sapiens	PAR-CLIP	Functional MTI (Weak)	22012620
hsa-miR-5590-3p	MIRT060561	Homo sapiens	CCND1	595	Homo sapiens	PAR-CLIP//HITS-CLIP	Functional MTI (Weak)	21572407
hsa-miR-5590-3p	MIRT060561	Homo sapiens	CCND1	595	Homo sapiens	PAR-CLIP	Functional MTI (Weak)	20371350
hsa-miR-5590-3p	MIRT060561	Homo sapiens	CCND1	595	Homo sapiens	PAR-CLIP	Functional MTI (Weak)	26701625
hsa-miR-5590-3p	MIRT060561	Homo sapiens	CCND1	595	Homo sapiens	PAR-CLIP	Functional MTI (Weak)	27292025
hsa-miR-216b-3p	MIRT268292	Homo sapiens	CCND1	595	Homo sapiens	PAR-CLIP	Functional MTI (Weak)	24398324
hsa-miR-216b-3p	MIRT268292	Homo sapiens	CCND1	595	Homo sapiens	PAR-CLIP	Functional MTI (Weak)	23446348
hsa-miR-216b-3p	MIRT268292	Homo sapiens	CCND1	595	Homo sapiens	PAR-CLIP	Functional MTI (Weak)	22012620
hsa-miR-216b-3p	MIRT268292	Homo sapiens	CCND1	595	Homo sapiens	PAR-CLIP//HITS-CLIP	Functional MTI (Weak)	21572407
hsa-miR-30c-2-3p	MIRT734118	Homo sapiens	CCNE1	898	Homo sapiens	Luciferase reporter assay//qRT-PCR//Western blot	Functional MTI	25732226
hsa-miR-216b-3p	MIRT071722	Homo sapiens	CCNK	8812	Homo sapiens	PAR-CLIP	Functional MTI (Weak)	21572407
hsa-miR-216a-3p	MIRT558882	Homo sapiens	CCNK	8812	Homo sapiens	PAR-CLIP	Functional MTI (Weak)	21572407
hsa-miR-216a-3p	MIRT763858	Homo sapiens	CCNT1	904	Homo sapiens	PAR-CLIP	Functional MTI (Weak)	27292025
hsa-miR-1827	MIRT450898	Homo sapiens	CCNT2	905	Homo sapiens	PAR-CLIP	Functional MTI (Weak)	22100165
hsa-miR-5590-3p	MIRT538644	Homo sapiens	CCSAP	126731	Homo sapiens	PAR-CLIP	Functional MTI (Weak)	22012620
hsa-miR-1827	MIRT479668	Homo sapiens	CCSER2	54462	Homo sapiens	PAR-CLIP	Functional MTI (Weak)	23592263
hsa-miR-148a-3p	MIRT222270	Homo sapiens	CCT6A	908	Homo sapiens	PAR-CLIP	Functional MTI (Weak)	21572407
hsa-miR-30c-2-3p	MIRT764693	Homo sapiens	CD180	4064	Homo sapiens	PAR-CLIP	Functional MTI (Weak)	27292025
hsa-miR-216b-3p	MIRT539628	Homo sapiens	CD19	930	Homo sapiens	PAR-CLIP	Functional MTI (Weak)	21572407
hsa-miR-216b-3p	MIRT539628	Homo sapiens	CD19	930	Homo sapiens	PAR-CLIP	Functional MTI (Weak)	20371350
hsa-miR-1827	MIRT738087	Homo sapiens	CD226	10666	Homo sapiens	PAR-CLIP	Functional MTI (Weak)	26701625
hsa-miR-216a-3p	MIRT100821	Homo sapiens	CD2AP	23607	Homo sapiens	PAR-CLIP	Functional MTI (Weak)	22012620
hsa-miR-216a-3p	MIRT100821	Homo sapiens	CD2AP	23607	Homo sapiens	PAR-CLIP	Functional MTI (Weak)	21572407
hsa-miR-1827	MIRT738088	Homo sapiens	CD3G	917	Homo sapiens	PAR-CLIP	Functional MTI (Weak)	26701625
hsa-miR-216a-5p	MIRT005969	Homo sapiens	CD44	960	Homo sapiens	Immunohistochemistry//Luciferase reporter assay//Western blot	Functional MTI	21149267
hsa-miR-5590-3p	MIRT774866	Homo sapiens	CD47	961	Homo sapiens	PAR-CLIP	Functional MTI (Weak)	27292025
hsa-miR-5590-3p	MIRT507828	Homo sapiens	CD55	1604	Homo sapiens	PAR-CLIP	Functional MTI (Weak)	23446348
hsa-miR-5590-3p	MIRT507828	Homo sapiens	CD55	1604	Homo sapiens	PAR-CLIP//HITS-CLIP	Functional MTI (Weak)	21572407
hsa-miR-216b-5p	MIRT512406	Homo sapiens	CD84	8832	Homo sapiens	PAR-CLIP	Functional MTI (Weak)	23446348
hsa-miR-216a-5p	MIRT512407	Homo sapiens	CD84	8832	Homo sapiens	PAR-CLIP	Functional MTI (Weak)	23446348
hsa-miR-30c-2-3p	MIRT518892	Homo sapiens	CDC14B	8555	Homo sapiens	PAR-CLIP	Functional MTI (Weak)	23446348
hsa-miR-1827	MIRT518905	Homo sapiens	CDC14B	8555	Homo sapiens	PAR-CLIP	Functional MTI (Weak)	23446348
hsa-miR-1827	MIRT518905	Homo sapiens	CDC14B	8555	Homo sapiens	PAR-CLIP	Functional MTI (Weak)	27292025
hsa-miR-148a-3p	MIRT026017	Homo sapiens	CDC25B	994	Homo sapiens	Reporter assay;Western blot;Other	Functional MTI	21709669
hsa-miR-216a-5p	MIRT005964	Homo sapiens	CDC42	998	Homo sapiens	Immunohistochemistry//Luciferase reporter assay//Western blot	Functional MTI	21149267
hsa-miR-1827	MIRT479541	Homo sapiens	CDC5L	988	Homo sapiens	PAR-CLIP	Functional MTI (Weak)	23592263
hsa-miR-30c-2-3p	MIRT460023	Homo sapiens	CDCP1	64866	Homo sapiens	PAR-CLIP	Functional MTI (Weak)	23592263
hsa-miR-30c-2-3p	MIRT460023	Homo sapiens	CDCP1	64866	Homo sapiens	PAR-CLIP	Functional MTI (Weak)	20371350
hsa-miR-30c-2-3p	MIRT460023	Homo sapiens	CDCP1	64866	Homo sapiens	PAR-CLIP	Functional MTI (Weak)	26701625
hsa-miR-1827	MIRT564107	Homo sapiens	CDCP1	64866	Homo sapiens	PAR-CLIP	Functional MTI (Weak)	20371350
hsa-miR-1827	MIRT564107	Homo sapiens	CDCP1	64866	Homo sapiens	PAR-CLIP	Functional MTI (Weak)	26701625
hsa-miR-30c-2-3p	MIRT442811	Homo sapiens	CDH6	1004	Homo sapiens	PAR-CLIP	Functional MTI (Weak)	22100165
hsa-miR-216a-3p	MIRT442820	Homo sapiens	CDH6	1004	Homo sapiens	PAR-CLIP	Functional MTI (Weak)	22100165
hsa-miR-148a-3p	MIRT026007	Homo sapiens	CDK19	23097	Homo sapiens	PAR-CLIP	Functional MTI (Weak)	22100165
hsa-miR-216b-5p	MIRT502881	Homo sapiens	CDK4	1019	Homo sapiens	PAR-CLIP	Functional MTI (Weak)	24398324
hsa-miR-216b-5p	MIRT502881	Homo sapiens	CDK4	1019	Homo sapiens	PAR-CLIP	Functional MTI (Weak)	23446348
hsa-miR-216b-5p	MIRT502881	Homo sapiens	CDK4	1019	Homo sapiens	PAR-CLIP	Functional MTI (Weak)	21572407
hsa-miR-216b-5p	MIRT502881	Homo sapiens	CDK4	1019	Homo sapiens	PAR-CLIP	Functional MTI (Weak)	20371350
hsa-miR-216a-5p	MIRT502882	Homo sapiens	CDK4	1019	Homo sapiens	PAR-CLIP	Functional MTI (Weak)	24398324
hsa-miR-216a-5p	MIRT502882	Homo sapiens	CDK4	1019	Homo sapiens	PAR-CLIP	Functional MTI (Weak)	23446348
hsa-miR-216a-5p	MIRT502882	Homo sapiens	CDK4	1019	Homo sapiens	PAR-CLIP	Functional MTI (Weak)	21572407
hsa-miR-216a-5p	MIRT502882	Homo sapiens	CDK4	1019	Homo sapiens	PAR-CLIP	Functional MTI (Weak)	20371350
hsa-miR-5590-3p	MIRT774867	Homo sapiens	CDKL2	8999	Homo sapiens	PAR-CLIP	Functional MTI (Weak)	27292025
hsa-miR-148a-3p	MIRT737665	Homo sapiens	CDKN1A	1026	Homo sapiens	PAR-CLIP	Functional MTI (Weak)	26701625
hsa-miR-148a-3p	MIRT053475	Homo sapiens	CDKN1B	1027	Homo sapiens	In situ hybridization//Luciferase reporter assay//Northern blot//Western blot	Functional MTI	21552422
hsa-miR-148a-3p	MIRT053475	Homo sapiens	CDKN1B	1027	Homo sapiens	PAR-CLIP	Functional MTI (Weak)	23592263
hsa-miR-148a-3p	MIRT053475	Homo sapiens	CDKN1B	1027	Homo sapiens	PAR-CLIP	Functional MTI (Weak)	21572407
hsa-miR-148a-3p	MIRT053475	Homo sapiens	CDKN1B	1027	Homo sapiens	Luciferase reporter assay//Western blot	Functional MTI	27842905
hsa-miR-1827	MIRT479427	Homo sapiens	CDKN1B	1027	Homo sapiens	PAR-CLIP	Functional MTI (Weak)	23592263
hsa-miR-1827	MIRT479427	Homo sapiens	CDKN1B	1027	Homo sapiens	PAR-CLIP	Functional MTI (Weak)	23446348
hsa-miR-1827	MIRT479427	Homo sapiens	CDKN1B	1027	Homo sapiens	PAR-CLIP	Functional MTI (Weak)	22012620
hsa-miR-1827	MIRT479427	Homo sapiens	CDKN1B	1027	Homo sapiens	PAR-CLIP	Functional MTI (Weak)	20371350
hsa-miR-1827	MIRT763028	Homo sapiens	CDKN2AIPNL	91368	Homo sapiens	PAR-CLIP	Functional MTI (Weak)	27292025
hsa-miR-148a-3p	MIRT347400	Homo sapiens	CEBPG	1054	Homo sapiens	PAR-CLIP	Functional MTI (Weak)	20371350
hsa-miR-216a-5p	MIRT733263	Homo sapiens	CEMIP	57214	Homo sapiens	Immunohistochemistry//Luciferase reporter assay//qRT-PCR//Western blot	Functional MTI	28213952
hsa-miR-30c-2-3p	MIRT494246	Homo sapiens	CEP120	153241	Homo sapiens	PAR-CLIP	Functional MTI (Weak)	23592263
hsa-miR-5590-3p	MIRT494270	Homo sapiens	CEP120	153241	Homo sapiens	PAR-CLIP	Functional MTI (Weak)	23592263
hsa-miR-148a-3p	MIRT057492	Homo sapiens	CEP55	55165	Homo sapiens	PAR-CLIP	Functional MTI (Weak)	21572407
hsa-miR-148a-3p	MIRT057492	Homo sapiens	CEP55	55165	Homo sapiens	PAR-CLIP	Functional MTI (Weak)	20371350
hsa-miR-5590-3p	MIRT513988	Homo sapiens	CEP97	79598	Homo sapiens	PAR-CLIP	Functional MTI (Weak)	23446348
hsa-miR-1827	MIRT738089	Homo sapiens	CERS2	29956	Homo sapiens	PAR-CLIP	Functional MTI (Weak)	26701625
hsa-miR-1827	MIRT738089	Homo sapiens	CERS2	29956	Homo sapiens	PAR-CLIP	Functional MTI (Weak)	27292025
hsa-miR-1827	MIRT763029	Homo sapiens	CFL2	1073	Homo sapiens	PAR-CLIP	Functional MTI (Weak)	27292025
hsa-miR-1827	MIRT763030	Homo sapiens	CGNL1	84952	Homo sapiens	PAR-CLIP	Functional MTI (Weak)	27292025
hsa-miR-30c-2-3p	MIRT764694	Homo sapiens	CGNL1	84952	Homo sapiens	PAR-CLIP	Functional MTI (Weak)	27292025
hsa-miR-5590-3p	MIRT072104	Homo sapiens	CHAC1	79094	Homo sapiens	PAR-CLIP	Functional MTI (Weak)	21572407
hsa-miR-5590-3p	MIRT072104	Homo sapiens	CHAC1	79094	Homo sapiens	PAR-CLIP	Functional MTI (Weak)	20371350
hsa-miR-216a-3p	MIRT502865	Homo sapiens	CHEK2	11200	Homo sapiens	PAR-CLIP	Functional MTI (Weak)	24398324
hsa-miR-216a-3p	MIRT502865	Homo sapiens	CHEK2	11200	Homo sapiens	PAR-CLIP	Functional MTI (Weak)	21572407
hsa-miR-216a-3p	MIRT502865	Homo sapiens	CHEK2	11200	Homo sapiens	PAR-CLIP	Functional MTI (Weak)	20371350
hsa-miR-30c-2-3p	MIRT661475	Homo sapiens	CHMP1B	57132	Homo sapiens	PAR-CLIP	Functional MTI (Weak)	27292025
hsa-miR-1827	MIRT763031	Homo sapiens	CHMP1B	57132	Homo sapiens	PAR-CLIP	Functional MTI (Weak)	27292025
hsa-miR-1827	MIRT763032	Homo sapiens	CHP1	11261	Homo sapiens	PAR-CLIP	Functional MTI (Weak)	27292025
hsa-miR-30c-2-3p	MIRT496813	Homo sapiens	CHRNB2	1141	Homo sapiens	PAR-CLIP	Functional MTI (Weak)	22291592
hsa-miR-1827	MIRT738090	Homo sapiens	CHST1	8534	Homo sapiens	PAR-CLIP	Functional MTI (Weak)	26701625
hsa-miR-1827	MIRT479197	Homo sapiens	CLCN5	1184	Homo sapiens	PAR-CLIP	Functional MTI (Weak)	23592263
hsa-miR-1827	MIRT479197	Homo sapiens	CLCN5	1184	Homo sapiens	PAR-CLIP	Functional MTI (Weak)	23446348
hsa-miR-1827	MIRT479197	Homo sapiens	CLCN5	1184	Homo sapiens	PAR-CLIP	Functional MTI (Weak)	20371350
hsa-miR-1827	MIRT738091	Homo sapiens	CLDN4	1364	Homo sapiens	PAR-CLIP	Functional MTI (Weak)	26701625
hsa-miR-30c-2-3p	MIRT764695	Homo sapiens	CLPB	81570	Homo sapiens	PAR-CLIP	Functional MTI (Weak)	27292025
hsa-miR-1827	MIRT455581	Homo sapiens	CLPSL1	340204	Homo sapiens	PAR-CLIP	Functional MTI (Weak)	23592263
hsa-miR-1827	MIRT479177	Homo sapiens	CLSPN	63967	Homo sapiens	PAR-CLIP	Functional MTI (Weak)	23592263
hsa-miR-30c-2-3p	MIRT764696	Homo sapiens	CNBP	7555	Homo sapiens	PAR-CLIP	Functional MTI (Weak)	27292025
hsa-miR-216b-3p	MIRT074768	Homo sapiens	CNEP1R1	255919	Homo sapiens	PAR-CLIP	Functional MTI (Weak)	21572407
hsa-miR-216a-5p	MIRT538451	Homo sapiens	CNNM2	54805	Homo sapiens	PAR-CLIP	Functional MTI (Weak)	22012620
hsa-miR-216a-5p	MIRT538451	Homo sapiens	CNNM2	54805	Homo sapiens	PAR-CLIP	Functional MTI (Weak)	26701625
hsa-miR-1827	MIRT738092	Homo sapiens	CNNM3	26505	Homo sapiens	PAR-CLIP	Functional MTI (Weak)	26701625
hsa-miR-216a-3p	MIRT559905	Homo sapiens	CNNM4	26504	Homo sapiens	PAR-CLIP	Functional MTI (Weak)	20371350
hsa-miR-148a-3p	MIRT453164	Homo sapiens	CNOT4	4850	Homo sapiens	PAR-CLIP	Functional MTI (Weak)	23592263
hsa-miR-148a-3p	MIRT453164	Homo sapiens	CNOT4	4850	Homo sapiens	PAR-CLIP	Functional MTI (Weak)	21572407
hsa-miR-148a-3p	MIRT453164	Homo sapiens	CNOT4	4850	Homo sapiens	PAR-CLIP	Functional MTI (Weak)	20371350
hsa-miR-148a-3p	MIRT453164	Homo sapiens	CNOT4	4850	Homo sapiens	PAR-CLIP	Functional MTI (Weak)	27292025
hsa-miR-30c-2-3p	MIRT529954	Homo sapiens	COA5	493753	Homo sapiens	PAR-CLIP	Functional MTI (Weak)	22012620
hsa-miR-216a-3p	MIRT470549	Homo sapiens	COASY	80347	Homo sapiens	PAR-CLIP	Functional MTI (Weak)	23592263
hsa-miR-1827	MIRT738093	Homo sapiens	COL1A1	1277	Homo sapiens	PAR-CLIP	Functional MTI (Weak)	26701625
hsa-miR-1827	MIRT478938	Homo sapiens	CPA4	51200	Homo sapiens	PAR-CLIP	Functional MTI (Weak)	23592263
hsa-miR-1827	MIRT763033	Homo sapiens	CPM	1368	Homo sapiens	PAR-CLIP	Functional MTI (Weak)	27292025
hsa-miR-1827	MIRT570243	Homo sapiens	CPNE5	57699	Homo sapiens	PAR-CLIP	Functional MTI (Weak)	20371350
hsa-miR-216a-5p	MIRT478921	Homo sapiens	CPS1	1373	Homo sapiens	PAR-CLIP	Functional MTI (Weak)	23592263
hsa-miR-1827	MIRT763034	Homo sapiens	CRCP	27297	Homo sapiens	PAR-CLIP	Functional MTI (Weak)	27292025
hsa-miR-216a-3p	MIRT763859	Homo sapiens	CREB5	9586	Homo sapiens	PAR-CLIP	Functional MTI (Weak)	27292025
hsa-miR-5590-3p	MIRT215347	Homo sapiens	CREBRF	153222	Homo sapiens	PAR-CLIP	Functional MTI (Weak)	20371350
hsa-miR-217	MIRT558575	Homo sapiens	CREBZF	58487	Homo sapiens	PAR-CLIP	Functional MTI (Weak)	21572407
hsa-miR-1827	MIRT478856	Homo sapiens	CRISPLD2	83716	Homo sapiens	PAR-CLIP	Functional MTI (Weak)	23592263
hsa-miR-216b-3p	MIRT524335	Homo sapiens	CRK	1398	Homo sapiens	PAR-CLIP	Functional MTI (Weak)	23446348
hsa-miR-216b-3p	MIRT524335	Homo sapiens	CRK	1398	Homo sapiens	PAR-CLIP	Functional MTI (Weak)	20371350
hsa-miR-5590-3p	MIRT567912	Homo sapiens	CRK	1398	Homo sapiens	PAR-CLIP	Functional MTI (Weak)	20371350
hsa-miR-30c-2-3p	MIRT764697	Homo sapiens	CRK	1398	Homo sapiens	PAR-CLIP	Functional MTI (Weak)	27292025
hsa-miR-1827	MIRT489514	Homo sapiens	CRLF3	51379	Homo sapiens	PAR-CLIP	Functional MTI (Weak)	23592263
hsa-miR-1827	MIRT513145	Homo sapiens	CSDC2	27254	Homo sapiens	PAR-CLIP	Functional MTI (Weak)	23446348
hsa-miR-5590-3p	MIRT538336	Homo sapiens	CSE1L	1434	Homo sapiens	PAR-CLIP	Functional MTI (Weak)	22012620
hsa-miR-5590-3p	MIRT538336	Homo sapiens	CSE1L	1434	Homo sapiens	PAR-CLIP	Functional MTI (Weak)	21572407
hsa-miR-30c-2-3p	MIRT739856	Homo sapiens	CSNK1D	1453	Homo sapiens	PAR-CLIP	Functional MTI (Weak)	26701625
hsa-miR-216b-5p	MIRT007207	Homo sapiens	CSNK2A1	1457	Homo sapiens	Immunoblot//Luciferase reporter assay//qRT-PCR//Western blot	Functional MTI	23137536
hsa-miR-148a-3p	MIRT737666	Homo sapiens	CSNK2A1	1457	Homo sapiens	PAR-CLIP	Functional MTI (Weak)	26701625
hsa-miR-216a-3p	MIRT478696	Homo sapiens	CSRP2	1466	Homo sapiens	PAR-CLIP	Functional MTI (Weak)	23592263
hsa-miR-216a-3p	MIRT478696	Homo sapiens	CSRP2	1466	Homo sapiens	PAR-CLIP	Functional MTI (Weak)	21572407
hsa-miR-30c-2-3p	MIRT486054	Homo sapiens	CTDNEP1	23399	Homo sapiens	PAR-CLIP	Functional MTI (Weak)	23592263
hsa-miR-30c-2-3p	MIRT478561	Homo sapiens	CTNND1	1500	Homo sapiens	PAR-CLIP	Functional MTI (Weak)	23592263
hsa-miR-30c-2-3p	MIRT478561	Homo sapiens	CTNND1	1500	Homo sapiens	PAR-CLIP	Functional MTI (Weak)	26701625
hsa-miR-1827	MIRT461417	Homo sapiens	CTSV	1515	Homo sapiens	PAR-CLIP	Functional MTI (Weak)	23592263
hsa-miR-30c-2-3p	MIRT460113	Homo sapiens	CXCL16	58191	Homo sapiens	PAR-CLIP	Functional MTI (Weak)	23592263
hsa-miR-1827	MIRT508976	Homo sapiens	CXorf38	159013	Homo sapiens	PAR-CLIP	Functional MTI (Weak)	23446348
hsa-miR-1827	MIRT763035	Homo sapiens	CYP27B1	1594	Homo sapiens	PAR-CLIP	Functional MTI (Weak)	27292025
hsa-miR-1827	MIRT462860	Homo sapiens	CYP51A1	1595	Homo sapiens	PAR-CLIP	Functional MTI (Weak)	23592263
hsa-miR-30c-2-3p	MIRT764698	Homo sapiens	CYP51A1	1595	Homo sapiens	PAR-CLIP	Functional MTI (Weak)	27292025
hsa-miR-1827	MIRT458796	Homo sapiens	CYP8B1	1582	Homo sapiens	PAR-CLIP	Functional MTI (Weak)	23592263
hsa-miR-1827	MIRT486033	Homo sapiens	CYTH1	9267	Homo sapiens	PAR-CLIP	Functional MTI (Weak)	23592263
hsa-miR-217	MIRT054838	Homo sapiens	DACH1	1602	Homo sapiens	Luciferase reporter assay/Western blot//qRT-PCR	Functional MTI	25653720
hsa-miR-216a-3p	MIRT065606	Homo sapiens	DAZAP2	9802	Homo sapiens	PAR-CLIP	Functional MTI (Weak)	23592263
hsa-miR-216a-3p	MIRT065606	Homo sapiens	DAZAP2	9802	Homo sapiens	PAR-CLIP	Functional MTI (Weak)	24398324
hsa-miR-216a-3p	MIRT065606	Homo sapiens	DAZAP2	9802	Homo sapiens	PAR-CLIP	Functional MTI (Weak)	23446348
hsa-miR-216a-3p	MIRT065606	Homo sapiens	DAZAP2	9802	Homo sapiens	PAR-CLIP//HITS-CLIP	Functional MTI (Weak)	21572407
hsa-miR-216a-3p	MIRT065606	Homo sapiens	DAZAP2	9802	Homo sapiens	PAR-CLIP	Functional MTI (Weak)	20371350
hsa-miR-1827	MIRT738094	Homo sapiens	DCAF11	80344	Homo sapiens	PAR-CLIP	Functional MTI (Weak)	26701625
hsa-miR-216b-5p	MIRT567866	Homo sapiens	DCAF12	25853	Homo sapiens	PAR-CLIP	Functional MTI (Weak)	20371350
hsa-miR-216a-5p	MIRT763877	Homo sapiens	DCAF16	54876	Homo sapiens	PAR-CLIP	Functional MTI (Weak)	27292025
hsa-miR-216b-5p	MIRT763890	Homo sapiens	DCAF16	54876	Homo sapiens	PAR-CLIP	Functional MTI (Weak)	27292025
hsa-miR-216a-3p	MIRT078402	Homo sapiens	DCAF7	10238	Homo sapiens	PAR-CLIP	Functional MTI (Weak)	23592263
hsa-miR-216a-3p	MIRT078402	Homo sapiens	DCAF7	10238	Homo sapiens	PAR-CLIP	Functional MTI (Weak)	21572407
hsa-miR-216a-3p	MIRT078402	Homo sapiens	DCAF7	10238	Homo sapiens	PAR-CLIP	Functional MTI (Weak)	20371350
hsa-miR-1827	MIRT461043	Homo sapiens	DCPS	28960	Homo sapiens	PAR-CLIP	Functional MTI (Weak)	23592263
hsa-miR-1827	MIRT461043	Homo sapiens	DCPS	28960	Homo sapiens	PAR-CLIP	Functional MTI (Weak)	26701625
hsa-miR-148a-3p	MIRT567834	Homo sapiens	DCUN1D3	123879	Homo sapiens	PAR-CLIP	Functional MTI (Weak)	20371350
hsa-miR-216a-3p	MIRT538159	Homo sapiens	DDAH1	23576	Homo sapiens	PAR-CLIP	Functional MTI (Weak)	22012620
hsa-miR-216a-3p	MIRT538159	Homo sapiens	DDAH1	23576	Homo sapiens	PAR-CLIP	Functional MTI (Weak)	20371350
hsa-miR-216a-3p	MIRT478374	Homo sapiens	DDI2	84301	Homo sapiens	PAR-CLIP	Functional MTI (Weak)	23592263
hsa-miR-216a-3p	MIRT478374	Homo sapiens	DDI2	84301	Homo sapiens	PAR-CLIP	Functional MTI (Weak)	22012620
hsa-miR-1827	MIRT738095	Homo sapiens	DDR1	780	Homo sapiens	PAR-CLIP	Functional MTI (Weak)	26701625
hsa-miR-1827	MIRT478300	Homo sapiens	DDX19A	55308	Homo sapiens	PAR-CLIP	Functional MTI (Weak)	23592263
hsa-miR-1827	MIRT478300	Homo sapiens	DDX19A	55308	Homo sapiens	PAR-CLIP	Functional MTI (Weak)	21572407
hsa-miR-1827	MIRT478300	Homo sapiens	DDX19A	55308	Homo sapiens	PAR-CLIP	Functional MTI (Weak)	27292025
hsa-miR-1827	MIRT763036	Homo sapiens	DDX19B	11269	Homo sapiens	PAR-CLIP	Functional MTI (Weak)	27292025
hsa-miR-5590-3p	MIRT573975	Homo sapiens	DDX21	9188	Homo sapiens	PAR-CLIP	Functional MTI (Weak)	20371350
hsa-miR-216b-3p	MIRT572155	Homo sapiens	DDX3X	1654	Homo sapiens	PAR-CLIP	Functional MTI (Weak)	20371350
hsa-miR-30c-2-3p	MIRT176289	Homo sapiens	DDX3Y	8653	Homo sapiens	PAR-CLIP	Functional MTI (Weak)	21572407
hsa-miR-5590-3p	MIRT558424	Homo sapiens	DDX5	1655	Homo sapiens	PAR-CLIP	Functional MTI (Weak)	21572407
hsa-miR-5590-3p	MIRT558424	Homo sapiens	DDX5	1655	Homo sapiens	PAR-CLIP	Functional MTI (Weak)	20371350
hsa-miR-216a-3p	MIRT478212	Homo sapiens	DDX6	1656	Homo sapiens	PAR-CLIP	Functional MTI (Weak)	23592263
hsa-miR-216a-3p	MIRT478212	Homo sapiens	DDX6	1656	Homo sapiens	PAR-CLIP	Functional MTI (Weak)	26701625
hsa-miR-148a-3p	MIRT478215	Homo sapiens	DDX6	1656	Homo sapiens	PAR-CLIP	Functional MTI (Weak)	23592263
hsa-miR-148a-3p	MIRT478215	Homo sapiens	DDX6	1656	Homo sapiens	PAR-CLIP	Functional MTI (Weak)	26701625
hsa-miR-5590-3p	MIRT560759	Homo sapiens	DEGS1	8560	Homo sapiens	PAR-CLIP	Functional MTI (Weak)	20371350
hsa-miR-216b-5p	MIRT567802	Homo sapiens	DEK	7913	Homo sapiens	PAR-CLIP	Functional MTI (Weak)	20371350
hsa-miR-1827	MIRT763037	Homo sapiens	DENND6B	414918	Homo sapiens	PAR-CLIP	Functional MTI (Weak)	27292025
hsa-miR-216a-3p	MIRT478161	Homo sapiens	DGS2	8026	Homo sapiens	PAR-CLIP	Functional MTI (Weak)	23592263
hsa-miR-5590-3p	MIRT545688	Homo sapiens	DHODH	1723	Homo sapiens	PAR-CLIP	Functional MTI (Weak)	21572407
hsa-miR-30c-2-3p	MIRT696793	Homo sapiens	DHODH	1723	Homo sapiens	PAR-CLIP	Functional MTI (Weak)	27292025
hsa-miR-216b-3p	MIRT532433	Homo sapiens	DHX33	56919	Homo sapiens	PAR-CLIP	Functional MTI (Weak)	22012620
hsa-miR-1827	MIRT491274	Homo sapiens	DHX40	79665	Homo sapiens	PAR-CLIP	Functional MTI (Weak)	23592263
hsa-miR-148a-3p	MIRT485645	Homo sapiens	DICER1	23405	Homo sapiens	PAR-CLIP	Functional MTI (Weak)	23592263
hsa-miR-148a-3p	MIRT485645	Homo sapiens	DICER1	23405	Homo sapiens	PAR-CLIP	Functional MTI (Weak)	21572407
hsa-miR-5590-3p	MIRT567756	Homo sapiens	DLC1	10395	Homo sapiens	PAR-CLIP	Functional MTI (Weak)	20371350
hsa-miR-30c-2-3p	MIRT514344	Homo sapiens	DNAH17	8632	Homo sapiens	PAR-CLIP	Functional MTI (Weak)	23446348
hsa-miR-30c-2-3p	MIRT514344	Homo sapiens	DNAH17	8632	Homo sapiens	PAR-CLIP	Functional MTI (Weak)	20371350
hsa-miR-216b-5p	MIRT169957	Homo sapiens	DNAJB9	4189	Homo sapiens	PAR-CLIP	Functional MTI (Weak)	24398324
hsa-miR-216b-5p	MIRT169957	Homo sapiens	DNAJB9	4189	Homo sapiens	PAR-CLIP	Functional MTI (Weak)	21572407
hsa-miR-216b-5p	MIRT169957	Homo sapiens	DNAJB9	4189	Homo sapiens	PAR-CLIP	Functional MTI (Weak)	20371350
hsa-miR-5590-3p	MIRT558335	Homo sapiens	DNAJC28	54943	Homo sapiens	PAR-CLIP	Functional MTI (Weak)	21572407
hsa-miR-5590-3p	MIRT558335	Homo sapiens	DNAJC28	54943	Homo sapiens	PAR-CLIP	Functional MTI (Weak)	20371350
hsa-miR-1827	MIRT478000	Homo sapiens	DNAL1	83544	Homo sapiens	PAR-CLIP	Functional MTI (Weak)	23592263
hsa-miR-148a-3p	MIRT000020	Homo sapiens	DNMT1	1786	Homo sapiens	Luciferase reporter assay	Functional MTI	20146264
hsa-miR-148a-3p	MIRT000020	Homo sapiens	DNMT1	1786	Homo sapiens	qRT-PCR//Luciferase reporter assay//Western blot	Functional MTI	20483747
hsa-miR-148a-3p	MIRT000020	Homo sapiens	DNMT1	1786	Homo sapiens	Flow//qRT-PCR//Western blot	Functional MTI	22167392
hsa-miR-148a-3p	MIRT000020	Homo sapiens	DNMT1	1786	Homo sapiens	qRT-PCR//Western blot	Functional MTI	24515776
hsa-miR-148a-3p	MIRT000020	Homo sapiens	DNMT1	1786	Homo sapiens	Luciferase reporter assay	Functional MTI	24714841
hsa-miR-148a-3p	MIRT000020	Homo sapiens	DNMT1	1786	Homo sapiens	Luciferase reporter assay	Functional MTI	26872375
hsa-miR-148a-3p	MIRT000020	Homo sapiens	DNMT1	1786	Homo sapiens	Luciferase reporter assay//qRT-PCR//Western blot	Functional MTI	27859417
hsa-miR-217	MIRT735016	Homo sapiens	DNMT1	1786	Homo sapiens	Luciferase reporter assay	Functional MTI	28380423
hsa-miR-148a-3p	MIRT000955	Homo sapiens	DNMT3B	1789	Homo sapiens	GFP reporter assay//Western blot//qRT-PCR	Functional MTI	18367714
hsa-miR-148a-3p	MIRT000955	Homo sapiens	DNMT3B	1789	Homo sapiens	Microarray//qRT-PCR	Functional MTI (Weak)	19435428
hsa-miR-30c-2-3p	MIRT764699	Homo sapiens	DNTTIP2	30836	Homo sapiens	PAR-CLIP	Functional MTI (Weak)	27292025
hsa-miR-30c-2-3p	MIRT477935	Homo sapiens	DPM2	8818	Homo sapiens	PAR-CLIP	Functional MTI (Weak)	23592263
hsa-miR-1827	MIRT477964	Homo sapiens	DPM2	8818	Homo sapiens	PAR-CLIP	Functional MTI (Weak)	23592263
hsa-miR-1827	MIRT477964	Homo sapiens	DPM2	8818	Homo sapiens	PAR-CLIP	Functional MTI (Weak)	26701625
hsa-miR-1827	MIRT738096	Homo sapiens	DR1	1810	Homo sapiens	PAR-CLIP	Functional MTI (Weak)	26701625
hsa-miR-216b-3p	MIRT450309	Homo sapiens	DRAXIN	374946	Homo sapiens	PAR-CLIP	Functional MTI (Weak)	22100165
hsa-miR-216a-5p	MIRT526257	Homo sapiens	DROSHA	29102	Homo sapiens	PAR-CLIP	Functional MTI (Weak)	22012620
hsa-miR-216a-5p	MIRT526257	Homo sapiens	DROSHA	29102	Homo sapiens	PAR-CLIP	Functional MTI (Weak)	26701625
hsa-miR-216a-5p	MIRT526257	Homo sapiens	DROSHA	29102	Homo sapiens	PAR-CLIP	Functional MTI (Weak)	27292025
hsa-miR-216a-3p	MIRT763860	Homo sapiens	DSC3	1825	Homo sapiens	PAR-CLIP	Functional MTI (Weak)	27292025
hsa-miR-1827	MIRT517975	Homo sapiens	DSCR3	10311	Homo sapiens	PAR-CLIP	Functional MTI (Weak)	23446348
hsa-miR-1827	MIRT763038	Homo sapiens	DSN1	79980	Homo sapiens	PAR-CLIP	Functional MTI (Weak)	27292025
hsa-miR-5590-3p	MIRT563374	Homo sapiens	DSPP	1834	Homo sapiens	PAR-CLIP	Functional MTI (Weak)	20371350
hsa-miR-1827	MIRT763039	Homo sapiens	DTWD2	285605	Homo sapiens	PAR-CLIP	Functional MTI (Weak)	27292025
hsa-miR-1827	MIRT457317	Homo sapiens	DUSP19	142679	Homo sapiens	PAR-CLIP	Functional MTI (Weak)	23592263
hsa-miR-1827	MIRT457317	Homo sapiens	DUSP19	142679	Homo sapiens	PAR-CLIP	Functional MTI (Weak)	27292025
hsa-miR-5590-3p	MIRT494073	Homo sapiens	DUSP2	1844	Homo sapiens	PAR-CLIP	Functional MTI (Weak)	23592263
hsa-miR-5590-3p	MIRT494073	Homo sapiens	DUSP2	1844	Homo sapiens	PAR-CLIP	Functional MTI (Weak)	22012620
hsa-miR-30c-2-3p	MIRT515248	Homo sapiens	DUSP28	285193	Homo sapiens	PAR-CLIP	Functional MTI (Weak)	23446348
hsa-miR-1827	MIRT763040	Homo sapiens	DYNC1LI2	1783	Homo sapiens	PAR-CLIP	Functional MTI (Weak)	27292025
hsa-miR-216a-3p	MIRT078213	Homo sapiens	DYNLL2	140735	Homo sapiens	PAR-CLIP	Functional MTI (Weak)	23592263
hsa-miR-30c-2-3p	MIRT241913	Homo sapiens	DYRK2	8445	Homo sapiens	PAR-CLIP	Functional MTI (Weak)	22012620
hsa-miR-216a-3p	MIRT477812	Homo sapiens	DYRK3	8444	Homo sapiens	PAR-CLIP	Functional MTI (Weak)	23592263
hsa-miR-1827	MIRT738097	Homo sapiens	DYRK3	8444	Homo sapiens	PAR-CLIP	Functional MTI (Weak)	26701625
hsa-miR-1827	MIRT738098	Homo sapiens	E2F1	1869	Homo sapiens	PAR-CLIP	Functional MTI (Weak)	26701625
hsa-miR-217	MIRT053154	Homo sapiens	E2F3	1871	Homo sapiens	Immunohistochemistry//Luciferase reporter assay//Western blot	Functional MTI	24671492
hsa-miR-1827	MIRT502575	Homo sapiens	E2F6	1876	Homo sapiens	PAR-CLIP	Functional MTI (Weak)	24398324
hsa-miR-1827	MIRT738099	Homo sapiens	ECE1	1889	Homo sapiens	PAR-CLIP	Functional MTI (Weak)	26701625
hsa-miR-1827	MIRT763041	Homo sapiens	EEF2K	29904	Homo sapiens	PAR-CLIP	Functional MTI (Weak)	27292025
hsa-miR-216b-3p	MIRT485633	Homo sapiens	EEPD1	80820	Homo sapiens	PAR-CLIP	Functional MTI (Weak)	23592263
hsa-miR-5590-3p	MIRT558226	Homo sapiens	EFCAB14	9813	Homo sapiens	PAR-CLIP	Functional MTI (Weak)	21572407
hsa-miR-5590-3p	MIRT558226	Homo sapiens	EFCAB14	9813	Homo sapiens	PAR-CLIP	Functional MTI (Weak)	20371350
hsa-miR-30c-2-3p	MIRT059808	Homo sapiens	EFNA1	1942	Homo sapiens	PAR-CLIP	Functional MTI (Weak)	23592263
hsa-miR-30c-2-3p	MIRT059808	Homo sapiens	EFNA1	1942	Homo sapiens	PAR-CLIP	Functional MTI (Weak)	26701625
hsa-miR-5590-3p	MIRT537855	Homo sapiens	EFNA5	1946	Homo sapiens	PAR-CLIP	Functional MTI (Weak)	22012620
hsa-miR-1827	MIRT462751	Homo sapiens	EFNB1	1947	Homo sapiens	PAR-CLIP	Functional MTI (Weak)	23592263
hsa-miR-1827	MIRT460835	Homo sapiens	EGF	1950	Homo sapiens	PAR-CLIP	Functional MTI (Weak)	23592263
hsa-miR-1827	MIRT460835	Homo sapiens	EGF	1950	Homo sapiens	PAR-CLIP	Functional MTI (Weak)	21572407
hsa-miR-5590-3p	MIRT548466	Homo sapiens	EGLN3	112399	Homo sapiens	PAR-CLIP	Functional MTI (Weak)	21572407
hsa-miR-1827	MIRT738100	Homo sapiens	EIF1AD	84285	Homo sapiens	PAR-CLIP	Functional MTI (Weak)	26701625
hsa-miR-30c-2-3p	MIRT739857	Homo sapiens	EIF1AD	84285	Homo sapiens	PAR-CLIP	Functional MTI (Weak)	26701625
hsa-miR-5590-3p	MIRT444527	Homo sapiens	EIF2A	83939	Homo sapiens	PAR-CLIP	Functional MTI (Weak)	22100165
hsa-miR-216a-3p	MIRT562421	Homo sapiens	EIF2S2	8894	Homo sapiens	PAR-CLIP	Functional MTI (Weak)	20371350
hsa-miR-216a-3p	MIRT523920	Homo sapiens	EIF5	1983	Homo sapiens	PAR-CLIP	Functional MTI (Weak)	23446348
hsa-miR-216a-3p	MIRT558173	Homo sapiens	EIF5A2	56648	Homo sapiens	PAR-CLIP	Functional MTI (Weak)	21572407
hsa-miR-1827	MIRT738101	Homo sapiens	ELFN2	114794	Homo sapiens	PAR-CLIP	Functional MTI (Weak)	26701625
hsa-miR-5590-3p	MIRT507417	Homo sapiens	ELK4	2005	Homo sapiens	PAR-CLIP	Functional MTI (Weak)	23446348
hsa-miR-5590-3p	MIRT507417	Homo sapiens	ELK4	2005	Homo sapiens	PAR-CLIP	Functional MTI (Weak)	20371350
hsa-miR-216a-3p	MIRT477512	Homo sapiens	ELL2	22936	Homo sapiens	PAR-CLIP	Functional MTI (Weak)	23592263
hsa-miR-5590-3p	MIRT537698	Homo sapiens	ELOVL6	79071	Homo sapiens	PAR-CLIP	Functional MTI (Weak)	22012620
hsa-miR-216a-3p	MIRT320051	Homo sapiens	EN2	2020	Homo sapiens	PAR-CLIP	Functional MTI (Weak)	21572407
hsa-miR-5590-3p	MIRT558124	Homo sapiens	ENPP5	59084	Homo sapiens	PAR-CLIP	Functional MTI (Weak)	21572407
hsa-miR-148a-3p	MIRT477363	Homo sapiens	EOGT	285203	Homo sapiens	PAR-CLIP	Functional MTI (Weak)	23592263
hsa-miR-148a-3p	MIRT477363	Homo sapiens	EOGT	285203	Homo sapiens	PAR-CLIP	Functional MTI (Weak)	21572407
hsa-miR-148a-3p	MIRT477363	Homo sapiens	EOGT	285203	Homo sapiens	PAR-CLIP	Functional MTI (Weak)	27292025
hsa-miR-216b-5p	MIRT763891	Homo sapiens	EPHA6	285220	Homo sapiens	PAR-CLIP	Functional MTI (Weak)	27292025
hsa-miR-30c-2-3p	MIRT560786	Homo sapiens	EPM2AIP1	9852	Homo sapiens	PAR-CLIP	Functional MTI (Weak)	20371350
hsa-miR-30c-2-3p	MIRT450991	Homo sapiens	EPS15L1	58513	Homo sapiens	PAR-CLIP	Functional MTI (Weak)	23592263
hsa-miR-1827	MIRT763042	Homo sapiens	ERGIC1	57222	Homo sapiens	PAR-CLIP	Functional MTI (Weak)	27292025
hsa-miR-5590-3p	MIRT486183	Homo sapiens	ERH	2079	Homo sapiens	PAR-CLIP	Functional MTI (Weak)	23592263
hsa-miR-5590-3p	MIRT486183	Homo sapiens	ERH	2079	Homo sapiens	PAR-CLIP	Functional MTI (Weak)	21572407
hsa-miR-148a-3p	MIRT438088	Homo sapiens	ERRFI1	54206	Homo sapiens	Immunoblot//Luciferase reporter assay//qRT-PCR	Functional MTI	24425048
hsa-miR-30c-2-3p	MIRT523869	Homo sapiens	ESCO2	157570	Homo sapiens	PAR-CLIP	Functional MTI (Weak)	23446348
hsa-miR-30c-2-3p	MIRT523869	Homo sapiens	ESCO2	157570	Homo sapiens	PAR-CLIP	Functional MTI (Weak)	20371350
hsa-miR-1827	MIRT763043	Homo sapiens	ESR2	2100	Homo sapiens	PAR-CLIP	Functional MTI (Weak)	27292025
hsa-miR-5590-3p	MIRT063386	Homo sapiens	ETNK1	55500	Homo sapiens	PAR-CLIP	Functional MTI (Weak)	22012620
hsa-miR-30c-2-3p	MIRT562367	Homo sapiens	ETV3	2117	Homo sapiens	PAR-CLIP	Functional MTI (Weak)	20371350
hsa-miR-148a-3p	MIRT488937	Homo sapiens	ETV7	51513	Homo sapiens	PAR-CLIP	Functional MTI (Weak)	23592263
hsa-miR-1827	MIRT499163	Homo sapiens	EYA3	2140	Homo sapiens	PAR-CLIP	Functional MTI (Weak)	24398324
hsa-miR-1827	MIRT499163	Homo sapiens	EYA3	2140	Homo sapiens	PAR-CLIP	Functional MTI (Weak)	27292025
hsa-miR-217	MIRT004010	Homo sapiens	EZH2	2146	Homo sapiens	Luciferase reporter assay//qRT-PCR//Western blot	Non-Functional MTI	19008416
hsa-miR-217	MIRT004010	Homo sapiens	EZH2	2146	Homo sapiens	Immunohistochemistry//Luciferase reporter assay//qRT-PCR//Western blot	Functional MTI	25869101
hsa-miR-217	MIRT004010	Homo sapiens	EZH2	2146	Homo sapiens	Microarray//qRT-PCR//Western blot	Functional MTI	28062277
hsa-miR-1827	MIRT763044	Homo sapiens	F2	2147	Homo sapiens	PAR-CLIP	Functional MTI (Weak)	27292025
hsa-miR-1827	MIRT681623	Homo sapiens	F2RL2	2151	Homo sapiens	PAR-CLIP	Functional MTI (Weak)	27292025
hsa-miR-1827	MIRT477169	Homo sapiens	FABP3	2170	Homo sapiens	PAR-CLIP	Functional MTI (Weak)	23592263
hsa-miR-1827	MIRT459131	Homo sapiens	FADS6	283985	Homo sapiens	PAR-CLIP	Functional MTI (Weak)	23592263
hsa-miR-216a-5p	MIRT530504	Homo sapiens	FADS6	283985	Homo sapiens	PAR-CLIP	Functional MTI (Weak)	22012620
hsa-miR-1827	MIRT738102	Homo sapiens	FAHD1	81889	Homo sapiens	PAR-CLIP	Functional MTI (Weak)	26701625
hsa-miR-148a-3p	MIRT574794	Homo sapiens	FAM104A	84923	Homo sapiens	PAR-CLIP	Functional MTI (Weak)	20371350
hsa-miR-5590-3p	MIRT477140	Homo sapiens	FAM107B	83641	Homo sapiens	PAR-CLIP	Functional MTI (Weak)	23592263
hsa-miR-5590-3p	MIRT477140	Homo sapiens	FAM107B	83641	Homo sapiens	PAR-CLIP	Functional MTI (Weak)	21572407
hsa-miR-5590-3p	MIRT477140	Homo sapiens	FAM107B	83641	Homo sapiens	PAR-CLIP	Functional MTI (Weak)	20371350
hsa-miR-30c-2-3p	MIRT543691	Homo sapiens	FAM126A	84668	Homo sapiens	PAR-CLIP	Functional MTI (Weak)	21572407
hsa-miR-1827	MIRT738103	Homo sapiens	FAM129B	64855	Homo sapiens	PAR-CLIP	Functional MTI (Weak)	26701625
hsa-miR-30c-2-3p	MIRT764700	Homo sapiens	FAM151B	167555	Homo sapiens	PAR-CLIP	Functional MTI (Weak)	27292025
hsa-miR-1827	MIRT507340	Homo sapiens	FAM168A	23201	Homo sapiens	PAR-CLIP	Functional MTI (Weak)	23446348
hsa-miR-1827	MIRT527518	Homo sapiens	FAM172A	83989	Homo sapiens	PAR-CLIP	Functional MTI (Weak)	22012620
hsa-miR-216a-5p	MIRT528968	Homo sapiens	FAM19A3	284467	Homo sapiens	PAR-CLIP	Functional MTI (Weak)	22012620
hsa-miR-1827	MIRT477077	Homo sapiens	FAM208A	23272	Homo sapiens	PAR-CLIP	Functional MTI (Weak)	23592263
hsa-miR-1827	MIRT477077	Homo sapiens	FAM208A	23272	Homo sapiens	PAR-CLIP	Functional MTI (Weak)	21572407
hsa-miR-30c-2-3p	MIRT477036	Homo sapiens	FAM210A	125228	Homo sapiens	PAR-CLIP	Functional MTI (Weak)	23592263
hsa-miR-216a-3p	MIRT763861	Homo sapiens	FAM213B	127281	Homo sapiens	PAR-CLIP	Functional MTI (Weak)	27292025
hsa-miR-216a-3p	MIRT485622	Homo sapiens	FAM217B	63939	Homo sapiens	PAR-CLIP	Functional MTI (Weak)	23592263
hsa-miR-216a-3p	MIRT485622	Homo sapiens	FAM217B	63939	Homo sapiens	PAR-CLIP	Functional MTI (Weak)	24398324
hsa-miR-216a-3p	MIRT485622	Homo sapiens	FAM217B	63939	Homo sapiens	PAR-CLIP	Functional MTI (Weak)	21572407
hsa-miR-216a-3p	MIRT485622	Homo sapiens	FAM217B	63939	Homo sapiens	PAR-CLIP	Functional MTI (Weak)	26701625
hsa-miR-5590-3p	MIRT498787	Homo sapiens	FAM71F2	346653	Homo sapiens	PAR-CLIP	Functional MTI (Weak)	24398324
hsa-miR-5590-3p	MIRT498787	Homo sapiens	FAM71F2	346653	Homo sapiens	PAR-CLIP	Functional MTI (Weak)	23446348
hsa-miR-5590-3p	MIRT498787	Homo sapiens	FAM71F2	346653	Homo sapiens	PAR-CLIP	Functional MTI (Weak)	22012620
hsa-miR-5590-3p	MIRT498787	Homo sapiens	FAM71F2	346653	Homo sapiens	PAR-CLIP	Functional MTI (Weak)	20371350
hsa-miR-30c-2-3p	MIRT459414	Homo sapiens	FAM83B	222584	Homo sapiens	PAR-CLIP	Functional MTI (Weak)	23592263
hsa-miR-30c-2-3p	MIRT459414	Homo sapiens	FAM83B	222584	Homo sapiens	PAR-CLIP	Functional MTI (Weak)	26701625
hsa-miR-30c-2-3p	MIRT459414	Homo sapiens	FAM83B	222584	Homo sapiens	PAR-CLIP	Functional MTI (Weak)	27292025
hsa-miR-1827	MIRT459430	Homo sapiens	FAM83B	222584	Homo sapiens	PAR-CLIP	Functional MTI (Weak)	23592263
hsa-miR-1827	MIRT459430	Homo sapiens	FAM83B	222584	Homo sapiens	PAR-CLIP	Functional MTI (Weak)	26701625
hsa-miR-1827	MIRT459430	Homo sapiens	FAM83B	222584	Homo sapiens	PAR-CLIP	Functional MTI (Weak)	27292025
hsa-miR-1827	MIRT454634	Homo sapiens	FAM83H	286077	Homo sapiens	PAR-CLIP	Functional MTI (Weak)	23592263
hsa-miR-216a-3p	MIRT502489	Homo sapiens	FAM84B	157638	Homo sapiens	PAR-CLIP	Functional MTI (Weak)	24398324
hsa-miR-216a-3p	MIRT460759	Homo sapiens	FBLN5	10516	Homo sapiens	PAR-CLIP	Functional MTI (Weak)	23592263
hsa-miR-216a-3p	MIRT509010	Homo sapiens	FBXO6	26270	Homo sapiens	PAR-CLIP	Functional MTI (Weak)	23446348
hsa-miR-30c-2-3p	MIRT523717	Homo sapiens	FBXW2	26190	Homo sapiens	PAR-CLIP	Functional MTI (Weak)	23446348
hsa-miR-30c-2-3p	MIRT523717	Homo sapiens	FBXW2	26190	Homo sapiens	PAR-CLIP	Functional MTI (Weak)	20371350
hsa-miR-1827	MIRT633394	Homo sapiens	FBXW8	26259	Homo sapiens	PAR-CLIP	Functional MTI (Weak)	26701625
hsa-miR-1827	MIRT763045	Homo sapiens	FDXACB1	91893	Homo sapiens	PAR-CLIP	Functional MTI (Weak)	27292025
hsa-miR-1827	MIRT460597	Homo sapiens	FEM1A	55527	Homo sapiens	PAR-CLIP	Functional MTI (Weak)	23592263
hsa-miR-1827	MIRT460597	Homo sapiens	FEM1A	55527	Homo sapiens	PAR-CLIP	Functional MTI (Weak)	26701625
hsa-miR-1827	MIRT460597	Homo sapiens	FEM1A	55527	Homo sapiens	PAR-CLIP	Functional MTI (Weak)	27292025
hsa-miR-5590-3p	MIRT448847	Homo sapiens	FEM1C	56929	Homo sapiens	PAR-CLIP	Functional MTI (Weak)	22100165
hsa-miR-5590-3p	MIRT448847	Homo sapiens	FEM1C	56929	Homo sapiens	PAR-CLIP	Functional MTI (Weak)	22291592
hsa-miR-5590-3p	MIRT448847	Homo sapiens	FEM1C	56929	Homo sapiens	PAR-CLIP	Functional MTI (Weak)	23446348
hsa-miR-5590-3p	MIRT448847	Homo sapiens	FEM1C	56929	Homo sapiens	PAR-CLIP	Functional MTI (Weak)	22012620
hsa-miR-5590-3p	MIRT448847	Homo sapiens	FEM1C	56929	Homo sapiens	PAR-CLIP	Functional MTI (Weak)	20371350
hsa-miR-30c-2-3p	MIRT739858	Homo sapiens	FGF19	9965	Homo sapiens	PAR-CLIP	Functional MTI (Weak)	26701625
hsa-miR-5590-3p	MIRT557857	Homo sapiens	FGFR1OP	11116	Homo sapiens	PAR-CLIP	Functional MTI (Weak)	21572407
hsa-miR-5590-3p	MIRT557857	Homo sapiens	FGFR1OP	11116	Homo sapiens	PAR-CLIP	Functional MTI (Weak)	20371350
hsa-miR-1827	MIRT329255	Homo sapiens	FGFRL1	53834	Homo sapiens	PAR-CLIP	Functional MTI (Weak)	21572407
hsa-miR-217	MIRT006363	Homo sapiens	FHIT	2272	Homo sapiens	Luciferase reporter assay	Functional MTI	21711110
hsa-miR-5590-3p	MIRT507239	Homo sapiens	FIGN	55137	Homo sapiens	PAR-CLIP	Functional MTI (Weak)	23446348
hsa-miR-5590-3p	MIRT507239	Homo sapiens	FIGN	55137	Homo sapiens	PAR-CLIP	Functional MTI (Weak)	21572407
hsa-miR-5590-3p	MIRT507239	Homo sapiens	FIGN	55137	Homo sapiens	PAR-CLIP	Functional MTI (Weak)	20371350
hsa-miR-5590-3p	MIRT266065	Homo sapiens	FJX1	24147	Homo sapiens	PAR-CLIP	Functional MTI (Weak)	21572407
hsa-miR-5590-3p	MIRT266065	Homo sapiens	FJX1	24147	Homo sapiens	PAR-CLIP	Functional MTI (Weak)	20371350
hsa-miR-1827	MIRT451980	Homo sapiens	FKBP5	2289	Homo sapiens	PAR-CLIP	Functional MTI (Weak)	23592263
hsa-miR-1827	MIRT763046	Homo sapiens	FLCN	201163	Homo sapiens	PAR-CLIP	Functional MTI (Weak)	27292025
hsa-miR-216a-3p	MIRT763862	Homo sapiens	FLCN	201163	Homo sapiens	PAR-CLIP	Functional MTI (Weak)	27292025
hsa-miR-217	MIRT270975	Homo sapiens	FLVCR1	28982	Homo sapiens	PAR-CLIP	Functional MTI (Weak)	20371350
hsa-miR-30c-2-3p	MIRT490086	Homo sapiens	FN3K	64122	Homo sapiens	PAR-CLIP	Functional MTI (Weak)	23592263
hsa-miR-30c-2-3p	MIRT490086	Homo sapiens	FN3K	64122	Homo sapiens	PAR-CLIP	Functional MTI (Weak)	20371350
hsa-miR-1827	MIRT476806	Homo sapiens	FNDC3B	64778	Homo sapiens	PAR-CLIP	Functional MTI (Weak)	23592263
hsa-miR-30c-2-3p	MIRT523674	Homo sapiens	FOPNL	123811	Homo sapiens	PAR-CLIP	Functional MTI (Weak)	23446348
hsa-miR-1827	MIRT738104	Homo sapiens	FOPNL	123811	Homo sapiens	PAR-CLIP	Functional MTI (Weak)	26701625
hsa-miR-1827	MIRT717109	Homo sapiens	FOSL2	2355	Homo sapiens	PAR-CLIP	Functional MTI (Weak)	27292025
hsa-miR-5590-3p	MIRT067256	Homo sapiens	FOXJ2	55810	Homo sapiens	PAR-CLIP	Functional MTI (Weak)	21572407
hsa-miR-216b-5p	MIRT734484	Homo sapiens	FOXM1	2305	Homo sapiens	Luciferase reporter assay//Western blot	Functional MTI	28225180
hsa-miR-216a-3p	MIRT476737	Homo sapiens	FOXN2	3344	Homo sapiens	PAR-CLIP	Functional MTI (Weak)	23592263
hsa-miR-216a-3p	MIRT476737	Homo sapiens	FOXN2	3344	Homo sapiens	PAR-CLIP	Functional MTI (Weak)	21572407
hsa-miR-217	MIRT315221	Homo sapiens	FOXO3	2309	Homo sapiens	Luciferase reporter assay//Western blot//qRT_PCR	Functional MTI	24376725
hsa-miR-5590-3p	MIRT544598	Homo sapiens	FOXO3	2309	Homo sapiens	PAR-CLIP	Functional MTI (Weak)	21572407
hsa-miR-5590-3p	MIRT544598	Homo sapiens	FOXO3	2309	Homo sapiens	PAR-CLIP	Functional MTI (Weak)	20371350
hsa-miR-5590-3p	MIRT502459	Homo sapiens	FRAT2	23401	Homo sapiens	PAR-CLIP	Functional MTI (Weak)	24398324
hsa-miR-5590-3p	MIRT502459	Homo sapiens	FRAT2	23401	Homo sapiens	PAR-CLIP	Functional MTI (Weak)	21572407
hsa-miR-5590-3p	MIRT502459	Homo sapiens	FRAT2	23401	Homo sapiens	PAR-CLIP	Functional MTI (Weak)	20371350
hsa-miR-30c-2-3p	MIRT498505	Homo sapiens	FRK	2444	Homo sapiens	PAR-CLIP	Functional MTI (Weak)	24398324
hsa-miR-216a-3p	MIRT739021	Homo sapiens	FRYL	285527	Homo sapiens	PAR-CLIP	Functional MTI (Weak)	26701625
hsa-miR-30c-2-3p	MIRT508493	Homo sapiens	FTO	79068	Homo sapiens	PAR-CLIP	Functional MTI (Weak)	23446348
hsa-miR-148a-3p	MIRT737667	Homo sapiens	FURIN	5045	Homo sapiens	PAR-CLIP	Functional MTI (Weak)	26701625
hsa-miR-5590-3p	MIRT446710	Homo sapiens	FUT10	84750	Homo sapiens	PAR-CLIP	Functional MTI (Weak)	22100165
hsa-miR-148a-3p	MIRT737668	Homo sapiens	FXR1	8087	Homo sapiens	PAR-CLIP	Functional MTI (Weak)	26701625
hsa-miR-217	MIRT739035	Homo sapiens	FXR1	8087	Homo sapiens	PAR-CLIP	Functional MTI (Weak)	26701625
hsa-miR-1827	MIRT763047	Homo sapiens	FZD4	8322	Homo sapiens	PAR-CLIP	Functional MTI (Weak)	27292025
hsa-miR-216b-5p	MIRT523602	Homo sapiens	FZD5	7855	Homo sapiens	PAR-CLIP	Functional MTI (Weak)	23446348
hsa-miR-148a-3p	MIRT537300	Homo sapiens	FZD5	7855	Homo sapiens	PAR-CLIP	Functional MTI (Weak)	22012620
hsa-miR-216a-3p	MIRT507193	Homo sapiens	FZD9	8326	Homo sapiens	PAR-CLIP	Functional MTI (Weak)	23446348
hsa-miR-216a-3p	MIRT507193	Homo sapiens	FZD9	8326	Homo sapiens	PAR-CLIP	Functional MTI (Weak)	21572407
hsa-miR-216a-3p	MIRT507193	Homo sapiens	FZD9	8326	Homo sapiens	PAR-CLIP	Functional MTI (Weak)	20371350
hsa-miR-30c-2-3p	MIRT476559	Homo sapiens	GABARAPL1	23710	Homo sapiens	PAR-CLIP	Functional MTI (Weak)	23592263
hsa-miR-216b-5p	MIRT537285	Homo sapiens	GABPB1	2553	Homo sapiens	PAR-CLIP	Functional MTI (Weak)	22012620
hsa-miR-216a-5p	MIRT537286	Homo sapiens	GABPB1	2553	Homo sapiens	PAR-CLIP	Functional MTI (Weak)	22012620
hsa-miR-1827	MIRT453908	Homo sapiens	GABRR2	2570	Homo sapiens	PAR-CLIP	Functional MTI (Weak)	23592263
hsa-miR-1827	MIRT453908	Homo sapiens	GABRR2	2570	Homo sapiens	PAR-CLIP	Functional MTI (Weak)	21572407
hsa-miR-1827	MIRT453908	Homo sapiens	GABRR2	2570	Homo sapiens	PAR-CLIP	Functional MTI (Weak)	26701625
hsa-miR-30c-2-3p	MIRT764701	Homo sapiens	GAPVD1	26130	Homo sapiens	PAR-CLIP	Functional MTI (Weak)	27292025
hsa-miR-148a-3p	MIRT025983	Homo sapiens	GAS1	2619	Homo sapiens	Sequencing//PAR-CLIP	Functional MTI (Weak)	20371350
hsa-miR-148a-3p	MIRT025983	Homo sapiens	GAS1	2619	Homo sapiens	PAR-CLIP	Functional MTI (Weak)	23446348
hsa-miR-148a-3p	MIRT025983	Homo sapiens	GAS1	2619	Homo sapiens	PAR-CLIP	Functional MTI (Weak)	21572407
hsa-miR-216a-3p	MIRT456294	Homo sapiens	GBA	2629	Homo sapiens	PAR-CLIP	Functional MTI (Weak)	23592263
hsa-miR-1827	MIRT738105	Homo sapiens	GCM1	8521	Homo sapiens	PAR-CLIP	Functional MTI (Weak)	26701625
hsa-miR-1827	MIRT738105	Homo sapiens	GCM1	8521	Homo sapiens	PAR-CLIP	Functional MTI (Weak)	27292025
hsa-miR-1827	MIRT476403	Homo sapiens	GDE1	51573	Homo sapiens	PAR-CLIP	Functional MTI (Weak)	23592263
hsa-miR-1827	MIRT476403	Homo sapiens	GDE1	51573	Homo sapiens	PAR-CLIP	Functional MTI (Weak)	23446348
hsa-miR-1827	MIRT476403	Homo sapiens	GDE1	51573	Homo sapiens	PAR-CLIP	Functional MTI (Weak)	21572407
hsa-miR-1827	MIRT476403	Homo sapiens	GDE1	51573	Homo sapiens	PAR-CLIP	Functional MTI (Weak)	20371350
hsa-miR-1827	MIRT476403	Homo sapiens	GDE1	51573	Homo sapiens	PAR-CLIP	Functional MTI (Weak)	26701625
hsa-miR-1827	MIRT476403	Homo sapiens	GDE1	51573	Homo sapiens	PAR-CLIP	Functional MTI (Weak)	27292025
hsa-miR-5590-3p	MIRT537193	Homo sapiens	GDE1	51573	Homo sapiens	PAR-CLIP	Functional MTI (Weak)	22012620
hsa-miR-5590-3p	MIRT537193	Homo sapiens	GDE1	51573	Homo sapiens	PAR-CLIP	Functional MTI (Weak)	21572407
hsa-miR-5590-3p	MIRT065884	Homo sapiens	GDF11	10220	Homo sapiens	PAR-CLIP	Functional MTI (Weak)	21572407
hsa-miR-216a-3p	MIRT739022	Homo sapiens	GDF15	9518	Homo sapiens	PAR-CLIP	Functional MTI (Weak)	26701625
hsa-miR-1827	MIRT453681	Homo sapiens	GEMIN6	79833	Homo sapiens	PAR-CLIP	Functional MTI (Weak)	23592263
hsa-miR-1827	MIRT738106	Homo sapiens	GEN1	348654	Homo sapiens	PAR-CLIP	Functional MTI (Weak)	26701625
hsa-miR-1827	MIRT763048	Homo sapiens	GGCX	2677	Homo sapiens	PAR-CLIP	Functional MTI (Weak)	27292025
hsa-miR-30c-2-3p	MIRT057225	Homo sapiens	GHITM	27069	Homo sapiens	PAR-CLIP	Functional MTI (Weak)	23446348
hsa-miR-217	MIRT331090	Homo sapiens	GHITM	27069	Homo sapiens	PAR-CLIP	Functional MTI (Weak)	23446348
hsa-miR-30c-2-3p	MIRT476352	Homo sapiens	GIGYF1	64599	Homo sapiens	PAR-CLIP	Functional MTI (Weak)	23592263
hsa-miR-30c-2-3p	MIRT476352	Homo sapiens	GIGYF1	64599	Homo sapiens	PAR-CLIP	Functional MTI (Weak)	26701625
hsa-miR-1827	MIRT502326	Homo sapiens	GIGYF1	64599	Homo sapiens	PAR-CLIP	Functional MTI (Weak)	24398324
hsa-miR-1827	MIRT502326	Homo sapiens	GIGYF1	64599	Homo sapiens	PAR-CLIP	Functional MTI (Weak)	23446348
hsa-miR-30c-2-3p	MIRT764702	Homo sapiens	GINM1	116254	Homo sapiens	PAR-CLIP	Functional MTI (Weak)	27292025
hsa-miR-1827	MIRT453432	Homo sapiens	GLG1	2734	Homo sapiens	PAR-CLIP	Functional MTI (Weak)	23592263
hsa-miR-5590-3p	MIRT360767	Homo sapiens	GLO1	2739	Homo sapiens	PAR-CLIP	Functional MTI (Weak)	21572407
hsa-miR-148a-3p	MIRT280554	Homo sapiens	GLRX5	51218	Homo sapiens	PAR-CLIP	Functional MTI (Weak)	21572407
hsa-miR-30c-2-3p	MIRT523511	Homo sapiens	GLUL	2752	Homo sapiens	PAR-CLIP	Functional MTI (Weak)	23446348
hsa-miR-1827	MIRT763049	Homo sapiens	GNAI3	2773	Homo sapiens	PAR-CLIP	Functional MTI (Weak)	27292025
hsa-miR-30c-2-3p	MIRT764703	Homo sapiens	GNAI3	2773	Homo sapiens	PAR-CLIP	Functional MTI (Weak)	27292025
hsa-miR-216a-3p	MIRT502304	Homo sapiens	GNG12	55970	Homo sapiens	PAR-CLIP	Functional MTI (Weak)	24398324
hsa-miR-216a-3p	MIRT502304	Homo sapiens	GNG12	55970	Homo sapiens	PAR-CLIP	Functional MTI (Weak)	21572407
hsa-miR-216a-3p	MIRT502304	Homo sapiens	GNG12	55970	Homo sapiens	PAR-CLIP	Functional MTI (Weak)	20371350
hsa-miR-30c-2-3p	MIRT523480	Homo sapiens	GNG4	2786	Homo sapiens	PAR-CLIP	Functional MTI (Weak)	23446348
hsa-miR-1827	MIRT690550	Homo sapiens	GNG4	2786	Homo sapiens	PAR-CLIP	Functional MTI (Weak)	27292025
hsa-miR-30c-2-3p	MIRT455196	Homo sapiens	GNL1	2794	Homo sapiens	PAR-CLIP	Functional MTI (Weak)	23592263
hsa-miR-1827	MIRT763050	Homo sapiens	GNPTG	84572	Homo sapiens	PAR-CLIP	Functional MTI (Weak)	27292025
hsa-miR-216a-3p	MIRT476167	Homo sapiens	GOLGA8B	440270	Homo sapiens	PAR-CLIP	Functional MTI (Weak)	23592263
hsa-miR-216a-5p	MIRT672306	Homo sapiens	GP2	2813	Homo sapiens	PAR-CLIP	Functional MTI (Weak)	27292025
hsa-miR-216a-3p	MIRT476158	Homo sapiens	GPAM	57678	Homo sapiens	PAR-CLIP	Functional MTI (Weak)	23592263
hsa-miR-216a-3p	MIRT527143	Homo sapiens	GPATCH11	253635	Homo sapiens	PAR-CLIP	Functional MTI (Weak)	22012620
hsa-miR-217	MIRT438314	Homo sapiens	GPC5	2262	Homo sapiens	Luciferase reporter assay//Northern blot//qRT-PCR//Western blot	Functional MTI	26098560
hsa-miR-216a-3p	MIRT763863	Homo sapiens	GPI	2821	Homo sapiens	PAR-CLIP	Functional MTI (Weak)	27292025
hsa-miR-30c-2-3p	MIRT476104	Homo sapiens	GPR157	80045	Homo sapiens	PAR-CLIP	Functional MTI (Weak)	23592263
hsa-miR-1827	MIRT763051	Homo sapiens	GPR37L1	9283	Homo sapiens	PAR-CLIP	Functional MTI (Weak)	27292025
hsa-miR-148a-3p	MIRT270936	Homo sapiens	GPRC5A	9052	Homo sapiens	PAR-CLIP	Functional MTI (Weak)	23592263
hsa-miR-148a-3p	MIRT270936	Homo sapiens	GPRC5A	9052	Homo sapiens	PAR-CLIP	Functional MTI (Weak)	26701625
hsa-miR-1827	MIRT459261	Homo sapiens	GRK2	156	Homo sapiens	PAR-CLIP	Functional MTI (Weak)	23592263
hsa-miR-1827	MIRT444626	Homo sapiens	GSPT1	2935	Homo sapiens	PAR-CLIP	Functional MTI (Weak)	22100165
hsa-miR-1827	MIRT462487	Homo sapiens	GSR	2936	Homo sapiens	PAR-CLIP	Functional MTI (Weak)	23592263
hsa-miR-5590-3p	MIRT544219	Homo sapiens	GTF2B	2959	Homo sapiens	PAR-CLIP	Functional MTI (Weak)	21572407
hsa-miR-1827	MIRT673482	Homo sapiens	GTF3C6	112495	Homo sapiens	PAR-CLIP	Functional MTI (Weak)	27292025
hsa-miR-216a-5p	MIRT763878	Homo sapiens	GTF3C6	112495	Homo sapiens	PAR-CLIP	Functional MTI (Weak)	27292025
hsa-miR-1827	MIRT462431	Homo sapiens	GTPBP10	85865	Homo sapiens	PAR-CLIP	Functional MTI (Weak)	23592263
hsa-miR-216a-5p	MIRT763879	Homo sapiens	GTPBP10	85865	Homo sapiens	PAR-CLIP	Functional MTI (Weak)	27292025
hsa-miR-1827	MIRT460381	Homo sapiens	GUF1	60558	Homo sapiens	PAR-CLIP	Functional MTI (Weak)	23592263
hsa-miR-1827	MIRT460381	Homo sapiens	GUF1	60558	Homo sapiens	PAR-CLIP	Functional MTI (Weak)	26701625
hsa-miR-216b-5p	MIRT460391	Homo sapiens	GUF1	60558	Homo sapiens	PAR-CLIP	Functional MTI (Weak)	23592263
hsa-miR-5590-3p	MIRT475967	Homo sapiens	GXYLT1	283464	Homo sapiens	PAR-CLIP	Functional MTI (Weak)	23592263
hsa-miR-5590-3p	MIRT475967	Homo sapiens	GXYLT1	283464	Homo sapiens	PAR-CLIP	Functional MTI (Weak)	24398324
hsa-miR-216a-3p	MIRT289134	Homo sapiens	H3F3B	3021	Homo sapiens	PAR-CLIP	Functional MTI (Weak)	24398324
hsa-miR-216a-3p	MIRT289134	Homo sapiens	H3F3B	3021	Homo sapiens	PAR-CLIP	Functional MTI (Weak)	20371350
hsa-miR-216a-3p	MIRT572023	Homo sapiens	H3F3C	440093	Homo sapiens	PAR-CLIP	Functional MTI (Weak)	20371350
hsa-miR-1827	MIRT508900	Homo sapiens	HACD2	201562	Homo sapiens	PAR-CLIP	Functional MTI (Weak)	23446348
hsa-miR-216a-3p	MIRT525707	Homo sapiens	HAL	3034	Homo sapiens	PAR-CLIP	Functional MTI (Weak)	22012620
hsa-miR-1827	MIRT458509	Homo sapiens	HASPIN	83903	Homo sapiens	PAR-CLIP	Functional MTI (Weak)	23592263
hsa-miR-1827	MIRT458509	Homo sapiens	HASPIN	83903	Homo sapiens	PAR-CLIP	Functional MTI (Weak)	23446348
hsa-miR-1827	MIRT458509	Homo sapiens	HASPIN	83903	Homo sapiens	PAR-CLIP	Functional MTI (Weak)	21572407
hsa-miR-30c-2-3p	MIRT491387	Homo sapiens	HAUS3	79441	Homo sapiens	PAR-CLIP	Functional MTI (Weak)	23592263
hsa-miR-30c-2-3p	MIRT491387	Homo sapiens	HAUS3	79441	Homo sapiens	PAR-CLIP	Functional MTI (Weak)	27292025
hsa-miR-1827	MIRT763052	Homo sapiens	HAUS3	79441	Homo sapiens	PAR-CLIP	Functional MTI (Weak)	27292025
hsa-miR-217	MIRT763893	Homo sapiens	HAUS3	79441	Homo sapiens	PAR-CLIP	Functional MTI (Weak)	27292025
hsa-miR-5590-3p	MIRT574717	Homo sapiens	HAUS8	93323	Homo sapiens	PAR-CLIP	Functional MTI (Weak)	20371350
hsa-miR-1827	MIRT452215	Homo sapiens	HAVCR1	26762	Homo sapiens	PAR-CLIP	Functional MTI (Weak)	23592263
hsa-miR-1827	MIRT452215	Homo sapiens	HAVCR1	26762	Homo sapiens	PAR-CLIP	Functional MTI (Weak)	23446348
hsa-miR-1827	MIRT452215	Homo sapiens	HAVCR1	26762	Homo sapiens	PAR-CLIP	Functional MTI (Weak)	21572407
hsa-miR-1827	MIRT452215	Homo sapiens	HAVCR1	26762	Homo sapiens	PAR-CLIP	Functional MTI (Weak)	20371350
hsa-miR-1827	MIRT452215	Homo sapiens	HAVCR1	26762	Homo sapiens	PAR-CLIP	Functional MTI (Weak)	26701625
hsa-miR-30c-2-3p	MIRT459317	Homo sapiens	HAVCR2	84868	Homo sapiens	PAR-CLIP	Functional MTI (Weak)	23592263
hsa-miR-1827	MIRT459327	Homo sapiens	HAVCR2	84868	Homo sapiens	PAR-CLIP	Functional MTI (Weak)	23592263
hsa-miR-1827	MIRT738107	Homo sapiens	HCAR1	27198	Homo sapiens	PAR-CLIP	Functional MTI (Weak)	26701625
hsa-miR-1827	MIRT738107	Homo sapiens	HCAR1	27198	Homo sapiens	PAR-CLIP	Functional MTI (Weak)	27292025
hsa-miR-148a-3p	MIRT025988	Homo sapiens	HCCS	3052	Homo sapiens	PAR-CLIP	Functional MTI (Weak)	27292025
hsa-miR-216b-5p	MIRT731866	Homo sapiens	HDAC8	55869	Homo sapiens	Flow//Luciferase reporter assay//qRT-PCR//Western blot	Functional MTI	26408293
hsa-miR-30c-2-3p	MIRT739859	Homo sapiens	HDGF	3068	Homo sapiens	PAR-CLIP	Functional MTI (Weak)	26701625
hsa-miR-30c-2-3p	MIRT764704	Homo sapiens	HEXA	3073	Homo sapiens	PAR-CLIP	Functional MTI (Weak)	27292025
hsa-miR-1827	MIRT544162	Homo sapiens	HEYL	26508	Homo sapiens	PAR-CLIP	Functional MTI (Weak)	21572407
hsa-miR-1827	MIRT738108	Homo sapiens	HGS	9146	Homo sapiens	PAR-CLIP	Functional MTI (Weak)	26701625
hsa-miR-1827	MIRT475687	Homo sapiens	HHIPL1	84439	Homo sapiens	PAR-CLIP	Functional MTI (Weak)	23592263
hsa-miR-217	MIRT547978	Homo sapiens	HIF1A	3091	Homo sapiens	PAR-CLIP	Functional MTI (Weak)	21572407
hsa-miR-216b-5p	MIRT448753	Homo sapiens	HINT1	3094	Homo sapiens	PAR-CLIP	Functional MTI (Weak)	22100165
hsa-miR-1827	MIRT451590	Homo sapiens	HIRIP3	8479	Homo sapiens	PAR-CLIP	Functional MTI (Weak)	23592263
hsa-miR-1827	MIRT738109	Homo sapiens	HIST1H2AG	8969	Homo sapiens	PAR-CLIP	Functional MTI (Weak)	26701625
hsa-miR-148a-3p	MIRT218522	Homo sapiens	HLA-A	3105	Homo sapiens	PAR-CLIP	Functional MTI (Weak)	23592263
hsa-miR-148a-3p	MIRT218522	Homo sapiens	HLA-A	3105	Homo sapiens	PAR-CLIP	Functional MTI (Weak)	26701625
hsa-miR-148a-3p	MIRT487938	Homo sapiens	HLA-C	3107	Homo sapiens	PAR-CLIP	Functional MTI (Weak)	23592263
hsa-miR-148a-3p	MIRT487938	Homo sapiens	HLA-C	3107	Homo sapiens	PAR-CLIP	Functional MTI (Weak)	26701625
hsa-miR-216a-3p	MIRT401739	Homo sapiens	HLA-DRA	3122	Homo sapiens	PAR-CLIP	Functional MTI (Weak)	23592263
hsa-miR-148a-3p	MIRT000297	Homo sapiens	HLA-G	3135	Homo sapiens	Luciferase reporter assay	Functional MTI	17847008
hsa-miR-216a-3p	MIRT475642	Homo sapiens	HMGA1	3159	Homo sapiens	PAR-CLIP	Functional MTI (Weak)	23592263
hsa-miR-30c-2-3p	MIRT739860	Homo sapiens	HMGA1	3159	Homo sapiens	PAR-CLIP	Functional MTI (Weak)	26701625
hsa-miR-216a-3p	MIRT462678	Homo sapiens	HMOX1	3162	Homo sapiens	PAR-CLIP	Functional MTI (Weak)	23592263
hsa-miR-216a-5p	MIRT438816	Homo sapiens	HNF4A	3172	Homo sapiens	Luciferase reporter assay	Functional MTI	23298640
hsa-miR-216a-3p	MIRT177533	Homo sapiens	HNRNPF	3185	Homo sapiens	PAR-CLIP	Functional MTI (Weak)	20371350
hsa-miR-30c-2-3p	MIRT739861	Homo sapiens	HNRNPU	3192	Homo sapiens	PAR-CLIP	Functional MTI (Weak)	26701625
hsa-miR-1827	MIRT763053	Homo sapiens	HOMEZ	57594	Homo sapiens	PAR-CLIP	Functional MTI (Weak)	27292025
hsa-miR-1827	MIRT738110	Homo sapiens	HOOK3	84376	Homo sapiens	PAR-CLIP	Functional MTI (Weak)	26701625
hsa-miR-1827	MIRT738110	Homo sapiens	HOOK3	84376	Homo sapiens	PAR-CLIP	Functional MTI (Weak)	27292025
hsa-miR-216a-3p	MIRT506964	Homo sapiens	HOXA10	3206	Homo sapiens	PAR-CLIP	Functional MTI (Weak)	23446348
hsa-miR-216a-3p	MIRT506964	Homo sapiens	HOXA10	3206	Homo sapiens	PAR-CLIP	Functional MTI (Weak)	21572407
hsa-miR-216a-3p	MIRT506964	Homo sapiens	HOXA10	3206	Homo sapiens	PAR-CLIP	Functional MTI (Weak)	20371350
hsa-miR-5590-3p	MIRT506969	Homo sapiens	HOXA10	3206	Homo sapiens	PAR-CLIP	Functional MTI (Weak)	23446348
hsa-miR-5590-3p	MIRT506969	Homo sapiens	HOXA10	3206	Homo sapiens	PAR-CLIP	Functional MTI (Weak)	21572407
hsa-miR-5590-3p	MIRT506969	Homo sapiens	HOXA10	3206	Homo sapiens	PAR-CLIP	Functional MTI (Weak)	20371350
hsa-miR-217	MIRT532484	Homo sapiens	HOXA13	3209	Homo sapiens	PAR-CLIP	Functional MTI (Weak)	22012620
hsa-miR-216a-3p	MIRT557051	Homo sapiens	HOXB3	3213	Homo sapiens	PAR-CLIP	Functional MTI (Weak)	21572407
hsa-miR-30c-2-3p	MIRT739862	Homo sapiens	HOXB6	3216	Homo sapiens	PAR-CLIP	Functional MTI (Weak)	26701625
hsa-miR-1827	MIRT506951	Homo sapiens	HOXD8	3234	Homo sapiens	PAR-CLIP	Functional MTI (Weak)	23446348
hsa-miR-1827	MIRT506951	Homo sapiens	HOXD8	3234	Homo sapiens	PAR-CLIP	Functional MTI (Weak)	21572407
hsa-miR-1827	MIRT506951	Homo sapiens	HOXD8	3234	Homo sapiens	PAR-CLIP	Functional MTI (Weak)	20371350
hsa-miR-1827	MIRT456276	Homo sapiens	HRNR	388697	Homo sapiens	PAR-CLIP	Functional MTI (Weak)	23592263
hsa-miR-1827	MIRT763054	Homo sapiens	HSD17B13	345275	Homo sapiens	PAR-CLIP	Functional MTI (Weak)	27292025
hsa-miR-1827	MIRT457341	Homo sapiens	HSD3B7	80270	Homo sapiens	PAR-CLIP	Functional MTI (Weak)	23592263
hsa-miR-148a-3p	MIRT541199	Homo sapiens	HSP90AA1	3320	Homo sapiens	PAR-CLIP	Functional MTI (Weak)	21572407
hsa-miR-148a-3p	MIRT025974	Homo sapiens	HSP90B1	7184	Homo sapiens	PAR-CLIP	Functional MTI (Weak)	26701625
hsa-miR-1827	MIRT475494	Homo sapiens	HSP90B1	7184	Homo sapiens	PAR-CLIP	Functional MTI (Weak)	23592263
hsa-miR-217	MIRT502218	Homo sapiens	HSPA4L	22824	Homo sapiens	PAR-CLIP	Functional MTI (Weak)	24398324
hsa-miR-217	MIRT502218	Homo sapiens	HSPA4L	22824	Homo sapiens	PAR-CLIP	Functional MTI (Weak)	21572407
hsa-miR-1827	MIRT459181	Homo sapiens	HSPA6	3310	Homo sapiens	PAR-CLIP	Functional MTI (Weak)	23592263
hsa-miR-1827	MIRT459181	Homo sapiens	HSPA6	3310	Homo sapiens	PAR-CLIP	Functional MTI (Weak)	27292025
hsa-miR-5590-3p	MIRT475471	Homo sapiens	HSPA8	3312	Homo sapiens	PAR-CLIP	Functional MTI (Weak)	23592263
hsa-miR-5590-3p	MIRT475471	Homo sapiens	HSPA8	3312	Homo sapiens	PAR-CLIP	Functional MTI (Weak)	23446348
hsa-miR-5590-3p	MIRT475471	Homo sapiens	HSPA8	3312	Homo sapiens	PAR-CLIP	Functional MTI (Weak)	20371350
hsa-miR-5590-3p	MIRT475471	Homo sapiens	HSPA8	3312	Homo sapiens	PAR-CLIP	Functional MTI (Weak)	26701625
hsa-miR-216a-3p	MIRT502211	Homo sapiens	HSPB8	26353	Homo sapiens	PAR-CLIP	Functional MTI (Weak)	24398324
hsa-miR-1827	MIRT567215	Homo sapiens	IER5	51278	Homo sapiens	PAR-CLIP	Functional MTI (Weak)	20371350
hsa-miR-1827	MIRT567215	Homo sapiens	IER5	51278	Homo sapiens	PAR-CLIP	Functional MTI (Weak)	27292025
hsa-miR-216a-3p	MIRT763864	Homo sapiens	IFITM1	8519	Homo sapiens	PAR-CLIP	Functional MTI (Weak)	27292025
hsa-miR-216b-3p	MIRT445347	Homo sapiens	IFNA6	3443	Homo sapiens	PAR-CLIP	Functional MTI (Weak)	22100165
hsa-miR-1827	MIRT475337	Homo sapiens	IFNLR1	163702	Homo sapiens	PAR-CLIP	Functional MTI (Weak)	23592263
hsa-miR-216b-3p	MIRT529578	Homo sapiens	IGBP1	3476	Homo sapiens	PAR-CLIP	Functional MTI (Weak)	22012620
hsa-miR-216b-3p	MIRT529578	Homo sapiens	IGBP1	3476	Homo sapiens	PAR-CLIP	Functional MTI (Weak)	20371350
hsa-miR-1827	MIRT282632	Homo sapiens	IGF1R	3480	Homo sapiens	PAR-CLIP	Functional MTI (Weak)	20371350
hsa-miR-217	MIRT735547	Homo sapiens	IGF1R	3480	Homo sapiens	Luciferase reporter assay//qRT-PCR//Western blot	Functional MTI	26708715
hsa-miR-1827	MIRT738111	Homo sapiens	IGF2R	3482	Homo sapiens	PAR-CLIP	Functional MTI (Weak)	26701625
hsa-miR-1827	MIRT738111	Homo sapiens	IGF2R	3482	Homo sapiens	PAR-CLIP	Functional MTI (Weak)	27292025
hsa-miR-148a-3p	MIRT567186	Homo sapiens	IGFBP5	3488	Homo sapiens	PAR-CLIP	Functional MTI (Weak)	20371350
hsa-miR-1827	MIRT499321	Homo sapiens	IGSF9	57549	Homo sapiens	PAR-CLIP	Functional MTI (Weak)	24398324
hsa-miR-1827	MIRT499321	Homo sapiens	IGSF9	57549	Homo sapiens	PAR-CLIP	Functional MTI (Weak)	27292025
hsa-miR-148a-3p	MIRT733211	Homo sapiens	IKBKB	3551	Homo sapiens	Luciferase reporter assay//Microarray//Next Generation Sequencing (NGS)//qRT-PCR//Western blot	Functional MTI	25630970
hsa-miR-1827	MIRT460245	Homo sapiens	IL17RB	55540	Homo sapiens	PAR-CLIP	Functional MTI (Weak)	23592263
hsa-miR-216a-3p	MIRT451918	Homo sapiens	ILK	3611	Homo sapiens	PAR-CLIP	Functional MTI (Weak)	23592263
hsa-miR-1827	MIRT738112	Homo sapiens	INAFM1	255783	Homo sapiens	PAR-CLIP	Functional MTI (Weak)	26701625
hsa-miR-148a-3p	MIRT732882	Homo sapiens	INO80	54617	Homo sapiens	Luciferase reporter assay//Western blot	Functional MTI	27764804
hsa-miR-30c-2-3p	MIRT764705	Homo sapiens	INTS13	55726	Homo sapiens	PAR-CLIP	Functional MTI (Weak)	27292025
hsa-miR-1827	MIRT487968	Homo sapiens	IQSEC2	23096	Homo sapiens	PAR-CLIP	Functional MTI (Weak)	23592263
hsa-miR-1827	MIRT763055	Homo sapiens	IRAK2	3656	Homo sapiens	PAR-CLIP	Functional MTI (Weak)	27292025
hsa-miR-30c-2-3p	MIRT510106	Homo sapiens	IRAK3	11213	Homo sapiens	PAR-CLIP	Functional MTI (Weak)	23446348
hsa-miR-30c-2-3p	MIRT510106	Homo sapiens	IRAK3	11213	Homo sapiens	PAR-CLIP	Functional MTI (Weak)	21572407
hsa-miR-30c-2-3p	MIRT510106	Homo sapiens	IRAK3	11213	Homo sapiens	PAR-CLIP	Functional MTI (Weak)	20371350
hsa-miR-1827	MIRT508608	Homo sapiens	IRAK4	51135	Homo sapiens	PAR-CLIP	Functional MTI (Weak)	23446348
hsa-miR-1827	MIRT508608	Homo sapiens	IRAK4	51135	Homo sapiens	PAR-CLIP	Functional MTI (Weak)	21572407
hsa-miR-1827	MIRT508608	Homo sapiens	IRAK4	51135	Homo sapiens	PAR-CLIP	Functional MTI (Weak)	20371350
hsa-miR-1827	MIRT073277	Homo sapiens	IREB2	3658	Homo sapiens	PAR-CLIP	Functional MTI (Weak)	21572407
hsa-miR-1827	MIRT667821	Homo sapiens	IRGQ	126298	Homo sapiens	PAR-CLIP	Functional MTI (Weak)	27292025
hsa-miR-148a-3p	MIRT006859	Homo sapiens	IRS1	3667	Homo sapiens	Luciferase reporter assay//Western blot	Functional MTI	22935141
hsa-miR-1827	MIRT763056	Homo sapiens	ISPD	729920	Homo sapiens	PAR-CLIP	Functional MTI (Weak)	27292025
hsa-miR-30c-2-3p	MIRT764706	Homo sapiens	ISPD	729920	Homo sapiens	PAR-CLIP	Functional MTI (Weak)	27292025
hsa-miR-216a-3p	MIRT475089	Homo sapiens	ITCH	83737	Homo sapiens	PAR-CLIP	Functional MTI (Weak)	23592263
hsa-miR-148a-3p	MIRT053480	Homo sapiens	ITGA5	3678	Homo sapiens	Luciferase reporter assay//Microarray//qRT-PCR	Functional MTI	21703006
hsa-miR-148a-3p	MIRT053478	Homo sapiens	ITGB8	3696	Homo sapiens	Luciferase reporter assay//Microarray//qRT-PCR	Functional MTI	21703006
hsa-miR-148a-3p	MIRT053478	Homo sapiens	ITGB8	3696	Homo sapiens	PAR-CLIP	Functional MTI (Weak)	23592263
hsa-miR-216a-3p	MIRT475074	Homo sapiens	ITSN2	50618	Homo sapiens	PAR-CLIP	Functional MTI (Weak)	23592263
hsa-miR-216a-3p	MIRT475074	Homo sapiens	ITSN2	50618	Homo sapiens	PAR-CLIP	Functional MTI (Weak)	24398324
hsa-miR-216a-3p	MIRT475074	Homo sapiens	ITSN2	50618	Homo sapiens	PAR-CLIP	Functional MTI (Weak)	26701625
hsa-miR-216a-5p	MIRT735041	Homo sapiens	JAK2	3717	Homo sapiens	Luciferase reporter assay//qRT-PCR//Western blot	Functional MTI	26149212
hsa-miR-216a-3p	MIRT475055	Homo sapiens	JMY	133746	Homo sapiens	PAR-CLIP	Functional MTI (Weak)	23592263
hsa-miR-1827	MIRT475046	Homo sapiens	JOSD1	9929	Homo sapiens	PAR-CLIP	Functional MTI (Weak)	23592263
hsa-miR-216b-5p	MIRT734962	Homo sapiens	JUN	3725	Homo sapiens	Luciferase reporter assay	Functional MTI	27173017
hsa-miR-1827	MIRT738113	Homo sapiens	JUND	3727	Homo sapiens	PAR-CLIP	Functional MTI (Weak)	26701625
hsa-miR-216a-3p	MIRT234478	Homo sapiens	KAT7	11143	Homo sapiens	PAR-CLIP	Functional MTI (Weak)	23592263
hsa-miR-30c-2-3p	MIRT459591	Homo sapiens	KCNK3	3777	Homo sapiens	PAR-CLIP	Functional MTI (Weak)	23592263
hsa-miR-30c-2-3p	MIRT739863	Homo sapiens	KCNK5	8645	Homo sapiens	PAR-CLIP	Functional MTI (Weak)	26701625
hsa-miR-30c-2-3p	MIRT739864	Homo sapiens	KDM2A	22992	Homo sapiens	PAR-CLIP	Functional MTI (Weak)	26701625
hsa-miR-148a-3p	MIRT762748	Homo sapiens	KDM6B	23135	Homo sapiens	PAR-CLIP	Functional MTI (Weak)	27292025
hsa-miR-30c-2-3p	MIRT511332	Homo sapiens	KHSRP	8570	Homo sapiens	PAR-CLIP	Functional MTI (Weak)	23446348
hsa-miR-30c-2-3p	MIRT511332	Homo sapiens	KHSRP	8570	Homo sapiens	PAR-CLIP	Functional MTI (Weak)	21572407
hsa-miR-30c-2-3p	MIRT511332	Homo sapiens	KHSRP	8570	Homo sapiens	PAR-CLIP	Functional MTI (Weak)	26701625
hsa-miR-1827	MIRT738114	Homo sapiens	KIAA0513	9764	Homo sapiens	PAR-CLIP	Functional MTI (Weak)	26701625
hsa-miR-5590-3p	MIRT562092	Homo sapiens	KIAA0895	23366	Homo sapiens	PAR-CLIP	Functional MTI (Weak)	20371350
hsa-miR-216a-3p	MIRT459871	Homo sapiens	KIAA1191	57179	Homo sapiens	PAR-CLIP	Functional MTI (Weak)	23592263
hsa-miR-148a-3p	MIRT737669	Homo sapiens	KIAA1456	57604	Homo sapiens	PAR-CLIP	Functional MTI (Weak)	26701625
hsa-miR-1827	MIRT458997	Homo sapiens	KIAA1551	55196	Homo sapiens	PAR-CLIP	Functional MTI (Weak)	23592263
hsa-miR-1827	MIRT458997	Homo sapiens	KIAA1551	55196	Homo sapiens	PAR-CLIP	Functional MTI (Weak)	27292025
hsa-miR-1827	MIRT493372	Homo sapiens	KIAA1614	57710	Homo sapiens	PAR-CLIP	Functional MTI (Weak)	23592263
hsa-miR-148a-3p	MIRT138426	Homo sapiens	KIF2C	11004	Homo sapiens	PAR-CLIP	Functional MTI (Weak)	23592263
hsa-miR-5590-3p	MIRT563394	Homo sapiens	KIF3A	11127	Homo sapiens	PAR-CLIP	Functional MTI (Weak)	20371350
hsa-miR-1827	MIRT763057	Homo sapiens	KIF3A	11127	Homo sapiens	PAR-CLIP	Functional MTI (Weak)	27292025
hsa-miR-216b-5p	MIRT445488	Homo sapiens	KLF12	11278	Homo sapiens	PAR-CLIP	Functional MTI (Weak)	22100165
hsa-miR-1827	MIRT474617	Homo sapiens	KLF2	10365	Homo sapiens	PAR-CLIP	Functional MTI (Weak)	23592263
hsa-miR-1827	MIRT474617	Homo sapiens	KLF2	10365	Homo sapiens	PAR-CLIP	Functional MTI (Weak)	23446348
hsa-miR-1827	MIRT474617	Homo sapiens	KLF2	10365	Homo sapiens	PAR-CLIP	Functional MTI (Weak)	27292025
hsa-miR-148a-3p	MIRT485432	Homo sapiens	KLF6	1316	Homo sapiens	PAR-CLIP	Functional MTI (Weak)	23592263
hsa-miR-5590-3p	MIRT556779	Homo sapiens	KLF6	1316	Homo sapiens	PAR-CLIP	Functional MTI (Weak)	21572407
hsa-miR-30c-2-3p	MIRT450165	Homo sapiens	KLF7	8609	Homo sapiens	PAR-CLIP	Functional MTI (Weak)	22100165
hsa-miR-30c-2-3p	MIRT541757	Homo sapiens	KLF8	11279	Homo sapiens	PAR-CLIP	Functional MTI (Weak)	21572407
hsa-miR-30c-2-3p	MIRT474520	Homo sapiens	KLHDC8A	55220	Homo sapiens	PAR-CLIP	Functional MTI (Weak)	23592263
hsa-miR-216b-3p	MIRT567015	Homo sapiens	KLHL15	80311	Homo sapiens	PAR-CLIP	Functional MTI (Weak)	20371350
hsa-miR-216a-5p	MIRT574660	Homo sapiens	KLHL15	80311	Homo sapiens	PAR-CLIP	Functional MTI (Weak)	20371350
hsa-miR-216b-5p	MIRT574661	Homo sapiens	KLHL15	80311	Homo sapiens	PAR-CLIP	Functional MTI (Weak)	20371350
hsa-miR-1827	MIRT445934	Homo sapiens	KLHL32	114792	Homo sapiens	PAR-CLIP	Functional MTI (Weak)	22100165
hsa-miR-30c-2-3p	MIRT474378	Homo sapiens	KLK10	5655	Homo sapiens	PAR-CLIP	Functional MTI (Weak)	23592263
hsa-miR-1827	MIRT474367	Homo sapiens	KLLN	100144748	Homo sapiens	PAR-CLIP	Functional MTI (Weak)	23592263
hsa-miR-1827	MIRT474367	Homo sapiens	KLLN	100144748	Homo sapiens	PAR-CLIP	Functional MTI (Weak)	23446348
hsa-miR-1827	MIRT474367	Homo sapiens	KLLN	100144748	Homo sapiens	PAR-CLIP	Functional MTI (Weak)	21572407
hsa-miR-30c-2-3p	MIRT739865	Homo sapiens	KMT2A	4297	Homo sapiens	PAR-CLIP	Functional MTI (Weak)	26701625
hsa-miR-148a-3p	MIRT522804	Homo sapiens	KPNA4	3840	Homo sapiens	PAR-CLIP	Functional MTI (Weak)	23446348
hsa-miR-216b-5p	MIRT006144	Homo sapiens	KRAS	3845	Homo sapiens	Luciferase reporter assay//qRT-PCR//Western blot	Functional MTI	21878506
hsa-miR-217	MIRT006501	Homo sapiens	KRAS	3845	Homo sapiens	Luciferase reporter assay//Reporter assay	Functional MTI	20675343
hsa-miR-216b-3p	MIRT739030	Homo sapiens	KRT78	196374	Homo sapiens	PAR-CLIP	Functional MTI (Weak)	26701625
hsa-miR-1827	MIRT489801	Homo sapiens	KRT80	144501	Homo sapiens	PAR-CLIP	Functional MTI (Weak)	23592263
hsa-miR-1827	MIRT489801	Homo sapiens	KRT80	144501	Homo sapiens	PAR-CLIP	Functional MTI (Weak)	20371350
hsa-miR-216a-3p	MIRT527362	Homo sapiens	KRTAP13-2	337959	Homo sapiens	PAR-CLIP	Functional MTI (Weak)	22012620
hsa-miR-216a-3p	MIRT527362	Homo sapiens	KRTAP13-2	337959	Homo sapiens	PAR-CLIP	Functional MTI (Weak)	27292025
hsa-miR-1827	MIRT763058	Homo sapiens	KRTAP9-6	100507608	Homo sapiens	PAR-CLIP	Functional MTI (Weak)	27292025
hsa-miR-1827	MIRT763059	Homo sapiens	L2HGDH	79944	Homo sapiens	PAR-CLIP	Functional MTI (Weak)	27292025
hsa-miR-1827	MIRT491182	Homo sapiens	LAMA5	3911	Homo sapiens	PAR-CLIP	Functional MTI (Weak)	23592263
hsa-miR-216a-5p	MIRT556639	Homo sapiens	LAMC1	3915	Homo sapiens	PAR-CLIP	Functional MTI (Weak)	21572407
hsa-miR-5590-3p	MIRT493333	Homo sapiens	LAPTM4A	9741	Homo sapiens	PAR-CLIP	Functional MTI (Weak)	23592263
hsa-miR-5590-3p	MIRT493333	Homo sapiens	LAPTM4A	9741	Homo sapiens	PAR-CLIP	Functional MTI (Weak)	24398324
hsa-miR-5590-3p	MIRT493333	Homo sapiens	LAPTM4A	9741	Homo sapiens	PAR-CLIP	Functional MTI (Weak)	23446348
hsa-miR-5590-3p	MIRT493333	Homo sapiens	LAPTM4A	9741	Homo sapiens	PAR-CLIP	Functional MTI (Weak)	22012620
hsa-miR-5590-3p	MIRT493333	Homo sapiens	LAPTM4A	9741	Homo sapiens	PAR-CLIP	Functional MTI (Weak)	21572407
hsa-miR-5590-3p	MIRT493333	Homo sapiens	LAPTM4A	9741	Homo sapiens	PAR-CLIP	Functional MTI (Weak)	20371350
hsa-miR-30c-2-3p	MIRT452853	Homo sapiens	LAX1	54900	Homo sapiens	PAR-CLIP	Functional MTI (Weak)	23592263
hsa-miR-30c-2-3p	MIRT452853	Homo sapiens	LAX1	54900	Homo sapiens	PAR-CLIP	Functional MTI (Weak)	27292025
hsa-miR-5590-3p	MIRT562015	Homo sapiens	LCLAT1	253558	Homo sapiens	PAR-CLIP	Functional MTI (Weak)	20371350
hsa-miR-148a-3p	MIRT762749	Homo sapiens	LDLR	3949	Homo sapiens	PAR-CLIP	Functional MTI (Weak)	27292025
hsa-miR-1827	MIRT489453	Homo sapiens	LENG8	114823	Homo sapiens	PAR-CLIP	Functional MTI (Weak)	23592263
hsa-miR-5590-3p	MIRT195313	Homo sapiens	LEPROT	54741	Homo sapiens	PAR-CLIP	Functional MTI (Weak)	20371350
hsa-miR-30c-2-3p	MIRT551555	Homo sapiens	LETM1	3954	Homo sapiens	PAR-CLIP	Functional MTI (Weak)	21572407
hsa-miR-1827	MIRT763060	Homo sapiens	LETM1	3954	Homo sapiens	PAR-CLIP	Functional MTI (Weak)	27292025
hsa-miR-1827	MIRT474178	Homo sapiens	LETMD1	25875	Homo sapiens	PAR-CLIP	Functional MTI (Weak)	23592263
hsa-miR-1827	MIRT456236	Homo sapiens	LHPP	64077	Homo sapiens	PAR-CLIP	Functional MTI (Weak)	23592263
hsa-miR-1827	MIRT456236	Homo sapiens	LHPP	64077	Homo sapiens	PAR-CLIP	Functional MTI (Weak)	23446348
hsa-miR-1827	MIRT456236	Homo sapiens	LHPP	64077	Homo sapiens	PAR-CLIP	Functional MTI (Weak)	21572407
hsa-miR-216a-3p	MIRT556570	Homo sapiens	LIFR	3977	Homo sapiens	PAR-CLIP	Functional MTI (Weak)	21572407
hsa-miR-30c-2-3p	MIRT739866	Homo sapiens	LIMK1	3984	Homo sapiens	PAR-CLIP	Functional MTI (Weak)	26701625
hsa-miR-1827	MIRT487031	Homo sapiens	LIMS2	55679	Homo sapiens	PAR-CLIP	Functional MTI (Weak)	23592263
hsa-miR-1827	MIRT487031	Homo sapiens	LIMS2	55679	Homo sapiens	PAR-CLIP	Functional MTI (Weak)	20371350
hsa-miR-216a-3p	MIRT474135	Homo sapiens	LIN54	132660	Homo sapiens	PAR-CLIP	Functional MTI (Weak)	23592263
hsa-miR-216a-3p	MIRT474135	Homo sapiens	LIN54	132660	Homo sapiens	PAR-CLIP	Functional MTI (Weak)	24398324
hsa-miR-5590-3p	MIRT562841	Homo sapiens	LINC00346	283487	Homo sapiens	PAR-CLIP	Functional MTI (Weak)	20371350
hsa-miR-1827	MIRT631065	Homo sapiens	LINC00346	283487	Homo sapiens	PAR-CLIP	Functional MTI (Weak)	27292025
hsa-miR-1827	MIRT474118	Homo sapiens	LIPC	3990	Homo sapiens	PAR-CLIP	Functional MTI (Weak)	23592263
hsa-miR-1827	MIRT763061	Homo sapiens	LIPH	200879	Homo sapiens	PAR-CLIP	Functional MTI (Weak)	27292025
hsa-miR-1827	MIRT456211	Homo sapiens	LIX1L	128077	Homo sapiens	PAR-CLIP	Functional MTI (Weak)	23592263
hsa-miR-1827	MIRT456211	Homo sapiens	LIX1L	128077	Homo sapiens	PAR-CLIP	Functional MTI (Weak)	23446348
hsa-miR-1827	MIRT456211	Homo sapiens	LIX1L	128077	Homo sapiens	PAR-CLIP	Functional MTI (Weak)	21572407
hsa-miR-5590-3p	MIRT443705	Homo sapiens	LLPH	84298	Homo sapiens	PAR-CLIP	Functional MTI (Weak)	22100165
hsa-miR-1827	MIRT474094	Homo sapiens	LMBR1L	55716	Homo sapiens	PAR-CLIP	Functional MTI (Weak)	23592263
hsa-miR-217	MIRT243450	Homo sapiens	LMLN	89782	Homo sapiens	PAR-CLIP	Functional MTI (Weak)	23446348
hsa-miR-217	MIRT243450	Homo sapiens	LMLN	89782	Homo sapiens	PAR-CLIP	Functional MTI (Weak)	27292025
hsa-miR-148a-3p	MIRT511220	Homo sapiens	LNPEP	4012	Homo sapiens	PAR-CLIP	Functional MTI (Weak)	23446348
hsa-miR-148a-3p	MIRT511220	Homo sapiens	LNPEP	4012	Homo sapiens	PAR-CLIP	Functional MTI (Weak)	20371350
hsa-miR-30c-2-3p	MIRT739867	Homo sapiens	LNX2	222484	Homo sapiens	PAR-CLIP	Functional MTI (Weak)	26701625
hsa-miR-216a-3p	MIRT172345	Homo sapiens	LONRF1	91694	Homo sapiens	PAR-CLIP	Functional MTI (Weak)	23592263
hsa-miR-1827	MIRT763062	Homo sapiens	LPAR2	9170	Homo sapiens	PAR-CLIP	Functional MTI (Weak)	27292025
hsa-miR-1827	MIRT738115	Homo sapiens	LPCAT2	54947	Homo sapiens	PAR-CLIP	Functional MTI (Weak)	26701625
hsa-miR-1827	MIRT763063	Homo sapiens	LPXN	9404	Homo sapiens	PAR-CLIP	Functional MTI (Weak)	27292025
hsa-miR-5590-3p	MIRT562959	Homo sapiens	LRPAP1	4043	Homo sapiens	PAR-CLIP	Functional MTI (Weak)	20371350
hsa-miR-30c-2-3p	MIRT764707	Homo sapiens	LRRC3C	100505591	Homo sapiens	PAR-CLIP	Functional MTI (Weak)	27292025
hsa-miR-30c-2-3p	MIRT518932	Homo sapiens	LSG1	55341	Homo sapiens	PAR-CLIP	Functional MTI (Weak)	23446348
hsa-miR-216a-3p	MIRT459085	Homo sapiens	LSM1	27257	Homo sapiens	PAR-CLIP	Functional MTI (Weak)	23592263
hsa-miR-1827	MIRT738116	Homo sapiens	LTBP4	8425	Homo sapiens	PAR-CLIP	Functional MTI (Weak)	26701625
hsa-miR-1827	MIRT556396	Homo sapiens	LUC7L	55692	Homo sapiens	PAR-CLIP	Functional MTI (Weak)	21572407
hsa-miR-5590-3p	MIRT549818	Homo sapiens	LUZP2	338645	Homo sapiens	PAR-CLIP	Functional MTI (Weak)	21572407
hsa-miR-30c-2-3p	MIRT541889	Homo sapiens	LY6G5B	58496	Homo sapiens	PAR-CLIP	Functional MTI (Weak)	21572407
hsa-miR-1827	MIRT458156	Homo sapiens	LYRM4	57128	Homo sapiens	PAR-CLIP	Functional MTI (Weak)	23592263
hsa-miR-1827	MIRT458156	Homo sapiens	LYRM4	57128	Homo sapiens	PAR-CLIP	Functional MTI (Weak)	26701625
hsa-miR-216a-3p	MIRT473923	Homo sapiens	LYSMD3	116068	Homo sapiens	PAR-CLIP	Functional MTI (Weak)	23592263
hsa-miR-216a-3p	MIRT473923	Homo sapiens	LYSMD3	116068	Homo sapiens	PAR-CLIP	Functional MTI (Weak)	22012620
hsa-miR-5590-3p	MIRT506680	Homo sapiens	LZIC	84328	Homo sapiens	PAR-CLIP	Functional MTI (Weak)	23446348
hsa-miR-5590-3p	MIRT506680	Homo sapiens	LZIC	84328	Homo sapiens	PAR-CLIP	Functional MTI (Weak)	20371350
hsa-miR-216a-3p	MIRT763865	Homo sapiens	MACC1	346389	Homo sapiens	PAR-CLIP	Functional MTI (Weak)	27292025
hsa-miR-148a-3p	MIRT437409	Homo sapiens	MAFB	9935	Homo sapiens	Luciferase reporter assay	Functional MTI	23225151
hsa-miR-1827	MIRT763064	Homo sapiens	MAGI3	260425	Homo sapiens	PAR-CLIP	Functional MTI (Weak)	27292025
hsa-miR-216b-3p	MIRT513007	Homo sapiens	MAN1A2	10905	Homo sapiens	PAR-CLIP	Functional MTI (Weak)	23446348
hsa-miR-217	MIRT097003	Homo sapiens	MAP1B	4131	Homo sapiens	PAR-CLIP	Functional MTI (Weak)	20371350
hsa-miR-5590-3p	MIRT281816	Homo sapiens	MAP2K1	5604	Homo sapiens	PAR-CLIP	Functional MTI (Weak)	20371350
hsa-miR-1827	MIRT738117	Homo sapiens	MAP2K7	5609	Homo sapiens	PAR-CLIP	Functional MTI (Weak)	26701625
hsa-miR-216b-5p	MIRT064260	Homo sapiens	MAP3K21	84451	Homo sapiens	PAR-CLIP	Functional MTI (Weak)	21572407
hsa-miR-148a-3p	MIRT048040	Homo sapiens	MAP3K4	4216	Homo sapiens	Luciferase reporter assay//qRT-PCR//Western blot	Functional MTI	26253263
hsa-miR-148a-3p	MIRT473770	Homo sapiens	MAP3K9	4293	Homo sapiens	PAR-CLIP	Functional MTI (Weak)	23592263
hsa-miR-148a-3p	MIRT473770	Homo sapiens	MAP3K9	4293	Homo sapiens	Luciferase reporter assay//qRT-PCR//Western blot	Functional MTI	26253263
hsa-miR-1827	MIRT738118	Homo sapiens	MAP4	4134	Homo sapiens	PAR-CLIP	Functional MTI (Weak)	26701625
hsa-miR-5590-3p	MIRT506655	Homo sapiens	MAPK1	5594	Homo sapiens	PAR-CLIP	Functional MTI (Weak)	23446348
hsa-miR-5590-3p	MIRT506655	Homo sapiens	MAPK1	5594	Homo sapiens	PAR-CLIP	Functional MTI (Weak)	21572407
hsa-miR-216b-5p	MIRT506657	Homo sapiens	MAPK1	5594	Homo sapiens	PAR-CLIP	Functional MTI (Weak)	23446348
hsa-miR-216b-5p	MIRT506657	Homo sapiens	MAPK1	5594	Homo sapiens	PAR-CLIP	Functional MTI (Weak)	21572407
hsa-miR-30c-2-3p	MIRT522581	Homo sapiens	MAPK1IP1L	93487	Homo sapiens	PAR-CLIP	Functional MTI (Weak)	23446348
hsa-miR-1827	MIRT763065	Homo sapiens	MAPK1IP1L	93487	Homo sapiens	PAR-CLIP	Functional MTI (Weak)	27292025
hsa-miR-1827	MIRT738119	Homo sapiens	MAPKAPK5	8550	Homo sapiens	PAR-CLIP	Functional MTI (Weak)	26701625
hsa-miR-216a-5p	MIRT556259	Homo sapiens	MAPRE2	10982	Homo sapiens	PAR-CLIP	Functional MTI (Weak)	21572407
hsa-miR-5590-3p	MIRT547511	Homo sapiens	MAT2A	4144	Homo sapiens	PAR-CLIP	Functional MTI (Weak)	21572407
hsa-miR-5590-3p	MIRT547511	Homo sapiens	MAT2A	4144	Homo sapiens	PAR-CLIP	Functional MTI (Weak)	20371350
hsa-miR-1827	MIRT490962	Homo sapiens	MAU2	23383	Homo sapiens	PAR-CLIP	Functional MTI (Weak)	23592263
hsa-miR-1827	MIRT490962	Homo sapiens	MAU2	23383	Homo sapiens	PAR-CLIP	Functional MTI (Weak)	20371350
hsa-miR-30c-2-3p	MIRT473507	Homo sapiens	MAZ	4150	Homo sapiens	PAR-CLIP	Functional MTI (Weak)	23592263
hsa-miR-1827	MIRT566803	Homo sapiens	MB21D2	151963	Homo sapiens	PAR-CLIP	Functional MTI (Weak)	20371350
hsa-miR-216a-3p	MIRT528282	Homo sapiens	MBL2	4153	Homo sapiens	PAR-CLIP	Functional MTI (Weak)	22012620
hsa-miR-30c-2-3p	MIRT536088	Homo sapiens	MBOAT2	129642	Homo sapiens	PAR-CLIP	Functional MTI (Weak)	22012620
hsa-miR-148a-3p	MIRT762750	Homo sapiens	MCFD2	90411	Homo sapiens	PAR-CLIP	Functional MTI (Weak)	27292025
hsa-miR-216b-5p	MIRT549862	Homo sapiens	MCM4	4173	Homo sapiens	PAR-CLIP	Functional MTI (Weak)	21572407
hsa-miR-30c-2-3p	MIRT509400	Homo sapiens	MCM7	4176	Homo sapiens	PAR-CLIP	Functional MTI (Weak)	23446348
hsa-miR-30c-2-3p	MIRT509400	Homo sapiens	MCM7	4176	Homo sapiens	PAR-CLIP	Functional MTI (Weak)	21572407
hsa-miR-30c-2-3p	MIRT509400	Homo sapiens	MCM7	4176	Homo sapiens	PAR-CLIP	Functional MTI (Weak)	20371350
hsa-miR-1827	MIRT763066	Homo sapiens	MCM9	254394	Homo sapiens	PAR-CLIP	Functional MTI (Weak)	27292025
hsa-miR-216a-3p	MIRT763866	Homo sapiens	MCRIP2	84331	Homo sapiens	PAR-CLIP	Functional MTI (Weak)	27292025
hsa-miR-1827	MIRT763067	Homo sapiens	MDM4	4194	Homo sapiens	PAR-CLIP	Functional MTI (Weak)	27292025
hsa-miR-5590-3p	MIRT061214	Homo sapiens	MED17	9440	Homo sapiens	PAR-CLIP	Functional MTI (Weak)	21572407
hsa-miR-1827	MIRT763068	Homo sapiens	MED17	9440	Homo sapiens	PAR-CLIP	Functional MTI (Weak)	27292025
hsa-miR-30c-2-3p	MIRT522537	Homo sapiens	MED28	80306	Homo sapiens	PAR-CLIP	Functional MTI (Weak)	23446348
hsa-miR-1827	MIRT763069	Homo sapiens	MED7	9443	Homo sapiens	PAR-CLIP	Functional MTI (Weak)	27292025
hsa-miR-216b-5p	MIRT739033	Homo sapiens	MEPCE	56257	Homo sapiens	PAR-CLIP	Functional MTI (Weak)	26701625
hsa-miR-148a-3p	MIRT054388	Homo sapiens	MET	4233	Homo sapiens	Immunoblot//Immunofluorescence//Immunohistochemistry//Luciferase reporter assay//qRT-PCR//Western blot	Functional MTI	24013226
hsa-miR-216a-5p	MIRT067588	Homo sapiens	METAP2	10988	Homo sapiens	PAR-CLIP	Functional MTI (Weak)	23446348
hsa-miR-216a-5p	MIRT067588	Homo sapiens	METAP2	10988	Homo sapiens	PAR-CLIP	Functional MTI (Weak)	21572407
hsa-miR-216a-5p	MIRT067588	Homo sapiens	METAP2	10988	Homo sapiens	PAR-CLIP	Functional MTI (Weak)	20371350
hsa-miR-30c-2-3p	MIRT508879	Homo sapiens	METTL14	57721	Homo sapiens	PAR-CLIP	Functional MTI (Weak)	23446348
hsa-miR-216a-3p	MIRT528225	Homo sapiens	METTL8	79828	Homo sapiens	PAR-CLIP	Functional MTI (Weak)	22012620
hsa-miR-5590-3p	MIRT561913	Homo sapiens	MFSD9	84804	Homo sapiens	PAR-CLIP	Functional MTI (Weak)	20371350
hsa-miR-1827	MIRT449249	Homo sapiens	MICA	100507436	Homo sapiens	PAR-CLIP	Functional MTI (Weak)	22100165
hsa-miR-1827	MIRT738120	Homo sapiens	MICB	4277	Homo sapiens	PAR-CLIP	Functional MTI (Weak)	26701625
hsa-miR-1827	MIRT738120	Homo sapiens	MICB	4277	Homo sapiens	PAR-CLIP	Functional MTI (Weak)	27292025
hsa-miR-216b-5p	MIRT473269	Homo sapiens	MID1	4281	Homo sapiens	PAR-CLIP	Functional MTI (Weak)	23592263
hsa-miR-1827	MIRT738121	Homo sapiens	MIDN	90007	Homo sapiens	PAR-CLIP	Functional MTI (Weak)	26701625
hsa-miR-1827	MIRT738122	Homo sapiens	MINOS1-NBL1	100532736	Homo sapiens	PAR-CLIP	Functional MTI (Weak)	26701625
hsa-miR-5590-3p	MIRT220437	Homo sapiens	MKLN1	4289	Homo sapiens	PAR-CLIP	Functional MTI (Weak)	21572407
hsa-miR-216a-3p	MIRT457351	Homo sapiens	MKLN1	4289	Homo sapiens	PAR-CLIP	Functional MTI (Weak)	23592263
hsa-miR-216a-3p	MIRT493149	Homo sapiens	MKNK2	2872	Homo sapiens	PAR-CLIP	Functional MTI (Weak)	23592263
hsa-miR-1827	MIRT738123	Homo sapiens	MKNK2	2872	Homo sapiens	PAR-CLIP	Functional MTI (Weak)	26701625
hsa-miR-148a-3p	MIRT062708	Homo sapiens	MLEC	9761	Homo sapiens	PAR-CLIP	Functional MTI (Weak)	21572407
hsa-miR-148a-3p	MIRT062708	Homo sapiens	MLEC	9761	Homo sapiens	PAR-CLIP	Functional MTI (Weak)	20371350
hsa-miR-1827	MIRT462214	Homo sapiens	MLH1	4292	Homo sapiens	PAR-CLIP	Functional MTI (Weak)	23592263
hsa-miR-30c-2-3p	MIRT739868	Homo sapiens	MLLT1	4298	Homo sapiens	PAR-CLIP	Functional MTI (Weak)	26701625
hsa-miR-1827	MIRT473112	Homo sapiens	MLXIP	22877	Homo sapiens	PAR-CLIP	Functional MTI (Weak)	23592263
hsa-miR-216a-5p	MIRT763880	Homo sapiens	MLXIP	22877	Homo sapiens	PAR-CLIP	Functional MTI (Weak)	27292025
hsa-miR-216b-3p	MIRT503337	Homo sapiens	MMAB	326625	Homo sapiens	PAR-CLIP	Functional MTI (Weak)	23446348
hsa-miR-216b-3p	MIRT503337	Homo sapiens	MMAB	326625	Homo sapiens	PAR-CLIP	Functional MTI (Weak)	26701625
hsa-miR-216b-3p	MIRT503337	Homo sapiens	MMAB	326625	Homo sapiens	PAR-CLIP	Functional MTI (Weak)	27292025
hsa-miR-1827	MIRT738124	Homo sapiens	MMACHC	25974	Homo sapiens	PAR-CLIP	Functional MTI (Weak)	26701625
hsa-miR-1827	MIRT738124	Homo sapiens	MMACHC	25974	Homo sapiens	PAR-CLIP	Functional MTI (Weak)	27292025
hsa-miR-148a-3p	MIRT052917	Homo sapiens	MMP7	4316	Homo sapiens	In situ hybridization//Microarray//qRT-PCR//Western blot//Luciferase reporter assay	Functional MTI	24283384
hsa-miR-216a-3p	MIRT460467	Homo sapiens	MMS22L	253714	Homo sapiens	PAR-CLIP	Functional MTI (Weak)	23592263
hsa-miR-216a-3p	MIRT460467	Homo sapiens	MMS22L	253714	Homo sapiens	PAR-CLIP	Functional MTI (Weak)	26701625
hsa-miR-1827	MIRT763070	Homo sapiens	MMS22L	253714	Homo sapiens	PAR-CLIP	Functional MTI (Weak)	27292025
hsa-miR-216b-5p	MIRT510190	Homo sapiens	MON1B	22879	Homo sapiens	PAR-CLIP	Functional MTI (Weak)	23446348
hsa-miR-216b-5p	MIRT510190	Homo sapiens	MON1B	22879	Homo sapiens	PAR-CLIP	Functional MTI (Weak)	20371350
hsa-miR-216a-5p	MIRT510191	Homo sapiens	MON1B	22879	Homo sapiens	PAR-CLIP	Functional MTI (Weak)	23446348
hsa-miR-216a-5p	MIRT510191	Homo sapiens	MON1B	22879	Homo sapiens	PAR-CLIP	Functional MTI (Weak)	20371350
hsa-miR-217	MIRT739036	Homo sapiens	MON2	23041	Homo sapiens	PAR-CLIP	Functional MTI (Weak)	26701625
hsa-miR-1827	MIRT473053	Homo sapiens	MORN4	118812	Homo sapiens	PAR-CLIP	Functional MTI (Weak)	23592263
hsa-miR-1827	MIRT473053	Homo sapiens	MORN4	118812	Homo sapiens	PAR-CLIP	Functional MTI (Weak)	23446348
hsa-miR-1827	MIRT473053	Homo sapiens	MORN4	118812	Homo sapiens	PAR-CLIP	Functional MTI (Weak)	21572407
hsa-miR-1827	MIRT459371	Homo sapiens	MPLKIP	136647	Homo sapiens	PAR-CLIP	Functional MTI (Weak)	23592263
hsa-miR-1827	MIRT459371	Homo sapiens	MPLKIP	136647	Homo sapiens	PAR-CLIP	Functional MTI (Weak)	23446348
hsa-miR-1827	MIRT459371	Homo sapiens	MPLKIP	136647	Homo sapiens	PAR-CLIP	Functional MTI (Weak)	21572407
hsa-miR-30c-2-3p	MIRT459387	Homo sapiens	MPLKIP	136647	Homo sapiens	PAR-CLIP	Functional MTI (Weak)	23592263
hsa-miR-1827	MIRT763071	Homo sapiens	MPZL3	196264	Homo sapiens	PAR-CLIP	Functional MTI (Weak)	27292025
hsa-miR-1827	MIRT551335	Homo sapiens	MRE11	4361	Homo sapiens	PAR-CLIP	Functional MTI (Weak)	21572407
hsa-miR-1827	MIRT551394	Homo sapiens	MRI1	84245	Homo sapiens	PAR-CLIP	Functional MTI (Weak)	21572407
hsa-miR-1827	MIRT690217	Homo sapiens	MRNIP	51149	Homo sapiens	PAR-CLIP	Functional MTI (Weak)	27292025
hsa-miR-30c-2-3p	MIRT458028	Homo sapiens	MRPL12	6182	Homo sapiens	PAR-CLIP	Functional MTI (Weak)	23592263
hsa-miR-30c-2-3p	MIRT535855	Homo sapiens	MRPL17	63875	Homo sapiens	PAR-CLIP	Functional MTI (Weak)	22012620
hsa-miR-5590-3p	MIRT561136	Homo sapiens	MRPL36	64979	Homo sapiens	PAR-CLIP	Functional MTI (Weak)	20371350
hsa-miR-1827	MIRT504889	Homo sapiens	MRPL51	51258	Homo sapiens	PAR-CLIP	Functional MTI (Weak)	23446348
hsa-miR-1827	MIRT504889	Homo sapiens	MRPL51	51258	Homo sapiens	PAR-CLIP	Functional MTI (Weak)	20371350
hsa-miR-1827	MIRT456250	Homo sapiens	MRPL9	65005	Homo sapiens	PAR-CLIP	Functional MTI (Weak)	23592263
hsa-miR-1827	MIRT473017	Homo sapiens	MRPS14	63931	Homo sapiens	PAR-CLIP	Functional MTI (Weak)	23592263
hsa-miR-1827	MIRT473017	Homo sapiens	MRPS14	63931	Homo sapiens	PAR-CLIP	Functional MTI (Weak)	27292025
hsa-miR-148a-3p	MIRT461329	Homo sapiens	MRPS27	23107	Homo sapiens	PAR-CLIP	Functional MTI (Weak)	23592263
hsa-miR-216a-3p	MIRT461331	Homo sapiens	MRPS27	23107	Homo sapiens	PAR-CLIP	Functional MTI (Weak)	23592263
hsa-miR-1827	MIRT763072	Homo sapiens	MRRF	92399	Homo sapiens	PAR-CLIP	Functional MTI (Weak)	27292025
hsa-miR-1827	MIRT763073	Homo sapiens	MRTO4	51154	Homo sapiens	PAR-CLIP	Functional MTI (Weak)	27292025
hsa-miR-1827	MIRT462079	Homo sapiens	MSANTD2	79684	Homo sapiens	PAR-CLIP	Functional MTI (Weak)	23592263
hsa-miR-1827	MIRT472960	Homo sapiens	MSANTD3	91283	Homo sapiens	PAR-CLIP	Functional MTI (Weak)	23592263
hsa-miR-216b-3p	MIRT447595	Homo sapiens	MSH3	4437	Homo sapiens	PAR-CLIP	Functional MTI (Weak)	22100165
hsa-miR-5590-3p	MIRT088836	Homo sapiens	MSH6	2956	Homo sapiens	PAR-CLIP	Functional MTI (Weak)	20371350
hsa-miR-1827	MIRT763074	Homo sapiens	MSMO1	6307	Homo sapiens	PAR-CLIP	Functional MTI (Weak)	27292025
hsa-miR-30c-2-3p	MIRT764708	Homo sapiens	MSMO1	6307	Homo sapiens	PAR-CLIP	Functional MTI (Weak)	27292025
hsa-miR-216a-5p	MIRT763881	Homo sapiens	MSRB1	51734	Homo sapiens	PAR-CLIP	Functional MTI (Weak)	27292025
hsa-miR-216b-5p	MIRT763892	Homo sapiens	MSRB1	51734	Homo sapiens	PAR-CLIP	Functional MTI (Weak)	27292025
hsa-miR-217	MIRT735107	Homo sapiens	MTDH	92140	Homo sapiens	Immunofluorescence//Luciferase reporter assay//qRT-PCR//Western blot	Functional MTI	28184926
hsa-miR-1827	MIRT472870	Homo sapiens	MTHFD2	10797	Homo sapiens	PAR-CLIP	Functional MTI (Weak)	23592263
hsa-miR-1827	MIRT472825	Homo sapiens	MTMR10	54893	Homo sapiens	PAR-CLIP	Functional MTI (Weak)	23592263
hsa-miR-1827	MIRT472825	Homo sapiens	MTMR10	54893	Homo sapiens	PAR-CLIP	Functional MTI (Weak)	23446348
hsa-miR-1827	MIRT472825	Homo sapiens	MTMR10	54893	Homo sapiens	PAR-CLIP	Functional MTI (Weak)	26701625
hsa-miR-216a-5p	MIRT661712	Homo sapiens	MTO1	25821	Homo sapiens	PAR-CLIP	Functional MTI (Weak)	27292025
hsa-miR-5590-3p	MIRT531833	Homo sapiens	MTPAP	55149	Homo sapiens	PAR-CLIP	Functional MTI (Weak)	22012620
hsa-miR-5590-3p	MIRT531833	Homo sapiens	MTPAP	55149	Homo sapiens	PAR-CLIP	Functional MTI (Weak)	21572407
hsa-miR-1827	MIRT763075	Homo sapiens	MTPAP	55149	Homo sapiens	PAR-CLIP	Functional MTI (Weak)	27292025
hsa-miR-1827	MIRT738125	Homo sapiens	MTSS1L	92154	Homo sapiens	PAR-CLIP	Functional MTI (Weak)	26701625
hsa-miR-30c-2-3p	MIRT739869	Homo sapiens	MTSS1L	92154	Homo sapiens	PAR-CLIP	Functional MTI (Weak)	26701625
hsa-miR-217	MIRT763894	Homo sapiens	MTX3	345778	Homo sapiens	PAR-CLIP	Functional MTI (Weak)	27292025
hsa-miR-1827	MIRT443496	Homo sapiens	MXI1	4601	Homo sapiens	PAR-CLIP	Functional MTI (Weak)	22100165
hsa-miR-1827	MIRT443496	Homo sapiens	MXI1	4601	Homo sapiens	PAR-CLIP	Functional MTI (Weak)	23592263
hsa-miR-216b-3p	MIRT446663	Homo sapiens	MXI1	4601	Homo sapiens	PAR-CLIP	Functional MTI (Weak)	22100165
hsa-miR-216b-3p	MIRT446663	Homo sapiens	MXI1	4601	Homo sapiens	PAR-CLIP	Functional MTI (Weak)	22291592
hsa-miR-1827	MIRT693683	Homo sapiens	MXRA7	439921	Homo sapiens	PAR-CLIP	Functional MTI (Weak)	27292025
hsa-miR-148a-3p	MIRT053199	Homo sapiens	MYC	4609	Homo sapiens	Immunoblot//Microarray//qRT-PCR	Functional MTI (Weak)	23389829
hsa-miR-1827	MIRT105105	Homo sapiens	MYC	4609	Homo sapiens	PAR-CLIP	Functional MTI (Weak)	24398324
hsa-miR-1827	MIRT105105	Homo sapiens	MYC	4609	Homo sapiens	PAR-CLIP//HITS-CLIP	Functional MTI (Weak)	21572407
hsa-miR-1827	MIRT105105	Homo sapiens	MYC	4609	Homo sapiens	PAR-CLIP	Functional MTI (Weak)	20371350
hsa-miR-1827	MIRT105105	Homo sapiens	MYC	4609	Homo sapiens	PAR-CLIP	Functional MTI (Weak)	26701625
hsa-miR-30c-2-3p	MIRT486492	Homo sapiens	MYH11	4629	Homo sapiens	PAR-CLIP	Functional MTI (Weak)	23592263
hsa-miR-216a-5p	MIRT099144	Homo sapiens	MYLIP	29116	Homo sapiens	PAR-CLIP	Functional MTI (Weak)	23592263
hsa-miR-216a-5p	MIRT099144	Homo sapiens	MYLIP	29116	Homo sapiens	PAR-CLIP	Functional MTI (Weak)	24398324
hsa-miR-216a-5p	MIRT099144	Homo sapiens	MYLIP	29116	Homo sapiens	PAR-CLIP	Functional MTI (Weak)	23446348
hsa-miR-216a-5p	MIRT099144	Homo sapiens	MYLIP	29116	Homo sapiens	PAR-CLIP//HITS-CLIP	Functional MTI (Weak)	21572407
hsa-miR-216a-5p	MIRT099144	Homo sapiens	MYLIP	29116	Homo sapiens	PAR-CLIP	Functional MTI (Weak)	20371350
hsa-miR-216a-5p	MIRT099144	Homo sapiens	MYLIP	29116	Homo sapiens	PAR-CLIP	Functional MTI (Weak)	26701625
hsa-miR-216a-5p	MIRT099144	Homo sapiens	MYLIP	29116	Homo sapiens	PAR-CLIP	Functional MTI (Weak)	27292025
hsa-miR-1827	MIRT738126	Homo sapiens	MYO18A	399687	Homo sapiens	PAR-CLIP	Functional MTI (Weak)	26701625
hsa-miR-148a-3p	MIRT531689	Homo sapiens	MYO3A	53904	Homo sapiens	PAR-CLIP	Functional MTI (Weak)	22012620
hsa-miR-30c-2-3p	MIRT764709	Homo sapiens	MYOM2	9172	Homo sapiens	PAR-CLIP	Functional MTI (Weak)	27292025
hsa-miR-5590-3p	MIRT530905	Homo sapiens	MYORG	57462	Homo sapiens	PAR-CLIP	Functional MTI (Weak)	22012620
hsa-miR-1827	MIRT738127	Homo sapiens	MYPN	84665	Homo sapiens	PAR-CLIP	Functional MTI (Weak)	26701625
hsa-miR-216a-3p	MIRT472622	Homo sapiens	NAA50	80218	Homo sapiens	PAR-CLIP	Functional MTI (Weak)	23592263
hsa-miR-216a-5p	MIRT472562	Homo sapiens	NACC1	112939	Homo sapiens	PAR-CLIP	Functional MTI (Weak)	23592263
hsa-miR-216a-5p	MIRT472562	Homo sapiens	NACC1	112939	Homo sapiens	PAR-CLIP	Functional MTI (Weak)	20371350
hsa-miR-1827	MIRT738128	Homo sapiens	NACC1	112939	Homo sapiens	PAR-CLIP	Functional MTI (Weak)	26701625
hsa-miR-1827	MIRT738128	Homo sapiens	NACC1	112939	Homo sapiens	PAR-CLIP	Functional MTI (Weak)	27292025
hsa-miR-30c-2-3p	MIRT739870	Homo sapiens	NACC1	112939	Homo sapiens	PAR-CLIP	Functional MTI (Weak)	26701625
hsa-miR-1827	MIRT472502	Homo sapiens	NACC2	138151	Homo sapiens	PAR-CLIP	Functional MTI (Weak)	23592263
hsa-miR-5590-3p	MIRT303512	Homo sapiens	NAGK	55577	Homo sapiens	PAR-CLIP	Functional MTI (Weak)	23446348
hsa-miR-5590-3p	MIRT303512	Homo sapiens	NAGK	55577	Homo sapiens	PAR-CLIP	Functional MTI (Weak)	21572407
hsa-miR-5590-3p	MIRT303512	Homo sapiens	NAGK	55577	Homo sapiens	PAR-CLIP	Functional MTI (Weak)	20371350
hsa-miR-1827	MIRT738129	Homo sapiens	NANP	140838	Homo sapiens	PAR-CLIP	Functional MTI (Weak)	26701625
hsa-miR-1827	MIRT459151	Homo sapiens	NARF	26502	Homo sapiens	PAR-CLIP	Functional MTI (Weak)	23592263
hsa-miR-1827	MIRT459151	Homo sapiens	NARF	26502	Homo sapiens	PAR-CLIP	Functional MTI (Weak)	27292025
hsa-miR-5590-3p	MIRT513457	Homo sapiens	NARS	4677	Homo sapiens	PAR-CLIP	Functional MTI (Weak)	23446348
hsa-miR-5590-3p	MIRT513457	Homo sapiens	NARS	4677	Homo sapiens	PAR-CLIP	Functional MTI (Weak)	21572407
hsa-miR-5590-3p	MIRT513457	Homo sapiens	NARS	4677	Homo sapiens	PAR-CLIP	Functional MTI (Weak)	20371350
hsa-miR-1827	MIRT738130	Homo sapiens	NBL1	4681	Homo sapiens	PAR-CLIP	Functional MTI (Weak)	26701625
hsa-miR-216b-3p	MIRT541945	Homo sapiens	NBPF10	100132406	Homo sapiens	PAR-CLIP	Functional MTI (Weak)	21572407
hsa-miR-216a-3p	MIRT509764	Homo sapiens	NCAPD2	9918	Homo sapiens	PAR-CLIP	Functional MTI (Weak)	23446348
hsa-miR-1827	MIRT763076	Homo sapiens	NCAPG2	54892	Homo sapiens	PAR-CLIP	Functional MTI (Weak)	27292025
hsa-miR-217	MIRT763895	Homo sapiens	NCAPG2	54892	Homo sapiens	PAR-CLIP	Functional MTI (Weak)	27292025
hsa-miR-30c-2-3p	MIRT472404	Homo sapiens	NCKAP1	10787	Homo sapiens	PAR-CLIP	Functional MTI (Weak)	23592263
hsa-miR-1827	MIRT763077	Homo sapiens	NCOA4	8031	Homo sapiens	PAR-CLIP	Functional MTI (Weak)	27292025
hsa-miR-148a-3p	MIRT544732	Homo sapiens	NDRG1	10397	Homo sapiens	PAR-CLIP	Functional MTI (Weak)	21572407
hsa-miR-1827	MIRT738131	Homo sapiens	NDRG1	10397	Homo sapiens	PAR-CLIP	Functional MTI (Weak)	26701625
hsa-miR-1827	MIRT564048	Homo sapiens	NDUFA7	4701	Homo sapiens	PAR-CLIP	Functional MTI (Weak)	20371350
hsa-miR-1827	MIRT564048	Homo sapiens	NDUFA7	4701	Homo sapiens	PAR-CLIP	Functional MTI (Weak)	27292025
hsa-miR-30c-2-3p	MIRT680247	Homo sapiens	NDUFA7	4701	Homo sapiens	PAR-CLIP	Functional MTI (Weak)	27292025
hsa-miR-216a-3p	MIRT452134	Homo sapiens	NDUFC2-KCTD14	100532726	Homo sapiens	PAR-CLIP	Functional MTI (Weak)	23592263
hsa-miR-1827	MIRT461893	Homo sapiens	NECAB3	63941	Homo sapiens	PAR-CLIP	Functional MTI (Weak)	23592263
hsa-miR-1827	MIRT461893	Homo sapiens	NECAB3	63941	Homo sapiens	PAR-CLIP	Functional MTI (Weak)	27292025
hsa-miR-1827	MIRT461504	Homo sapiens	NEDD4L	23327	Homo sapiens	PAR-CLIP	Functional MTI (Weak)	23592263
hsa-miR-1827	MIRT461504	Homo sapiens	NEDD4L	23327	Homo sapiens	PAR-CLIP	Functional MTI (Weak)	26701625
hsa-miR-216a-3p	MIRT501814	Homo sapiens	NEURL1B	54492	Homo sapiens	PAR-CLIP	Functional MTI (Weak)	24398324
hsa-miR-148a-3p	MIRT762751	Homo sapiens	NEURL4	84461	Homo sapiens	PAR-CLIP	Functional MTI (Weak)	27292025
hsa-miR-1827	MIRT763078	Homo sapiens	NEURL4	84461	Homo sapiens	PAR-CLIP	Functional MTI (Weak)	27292025
hsa-miR-1827	MIRT472320	Homo sapiens	NF2	4771	Homo sapiens	PAR-CLIP	Functional MTI (Weak)	23592263
hsa-miR-1827	MIRT472305	Homo sapiens	NFAT5	10725	Homo sapiens	PAR-CLIP	Functional MTI (Weak)	23592263
hsa-miR-1827	MIRT472305	Homo sapiens	NFAT5	10725	Homo sapiens	PAR-CLIP	Functional MTI (Weak)	26701625
hsa-miR-30c-2-3p	MIRT522283	Homo sapiens	NKAP	79576	Homo sapiens	PAR-CLIP	Functional MTI (Weak)	23446348
hsa-miR-1827	MIRT763079	Homo sapiens	NKAP	79576	Homo sapiens	PAR-CLIP	Functional MTI (Weak)	27292025
hsa-miR-216a-3p	MIRT472132	Homo sapiens	NLN	57486	Homo sapiens	PAR-CLIP	Functional MTI (Weak)	23592263
hsa-miR-1827	MIRT472122	Homo sapiens	NME1-NME2	654364	Homo sapiens	PAR-CLIP	Functional MTI (Weak)	23592263
hsa-miR-1827	MIRT472105	Homo sapiens	NME2	4831	Homo sapiens	PAR-CLIP	Functional MTI (Weak)	23592263
hsa-miR-1827	MIRT460943	Homo sapiens	NOA1	84273	Homo sapiens	PAR-CLIP	Functional MTI (Weak)	23592263
hsa-miR-1827	MIRT738132	Homo sapiens	NONO	4841	Homo sapiens	PAR-CLIP	Functional MTI (Weak)	26701625
hsa-miR-1827	MIRT738132	Homo sapiens	NONO	4841	Homo sapiens	PAR-CLIP	Functional MTI (Weak)	27292025
hsa-miR-1827	MIRT763080	Homo sapiens	NPFFR1	64106	Homo sapiens	PAR-CLIP	Functional MTI (Weak)	27292025
hsa-miR-30c-2-3p	MIRT739871	Homo sapiens	NPLOC4	55666	Homo sapiens	PAR-CLIP	Functional MTI (Weak)	26701625
hsa-miR-148a-3p	MIRT561856	Homo sapiens	NPTX1	4884	Homo sapiens	PAR-CLIP	Functional MTI (Weak)	20371350
hsa-miR-1827	MIRT455484	Homo sapiens	NPY4R	5540	Homo sapiens	PAR-CLIP	Functional MTI (Weak)	23592263
hsa-miR-1827	MIRT455484	Homo sapiens	NPY4R	5540	Homo sapiens	PAR-CLIP	Functional MTI (Weak)	27292025
hsa-miR-216a-3p	MIRT120695	Homo sapiens	NR1D2	9975	Homo sapiens	PAR-CLIP	Functional MTI (Weak)	21572407
hsa-miR-148a-3p	MIRT003998	Homo sapiens	NR1I2	8856	Homo sapiens	Luciferase reporter assay//qRT-PCR	Functional MTI	18268015
hsa-miR-1827	MIRT667182	Homo sapiens	NR2F6	2063	Homo sapiens	PAR-CLIP	Functional MTI (Weak)	27292025
hsa-miR-217	MIRT003535	Homo sapiens	NR4A2	4929	Homo sapiens	Luciferase reporter assay//Microarray	Functional MTI	19885849
hsa-miR-30c-2-3p	MIRT454378	Homo sapiens	NRG4	145957	Homo sapiens	PAR-CLIP	Functional MTI (Weak)	23592263
hsa-miR-5590-3p	MIRT442759	Homo sapiens	NRIP3	56675	Homo sapiens	PAR-CLIP	Functional MTI (Weak)	22100165
hsa-miR-216b-3p	MIRT527428	Homo sapiens	NRL	4901	Homo sapiens	PAR-CLIP	Functional MTI (Weak)	22012620
hsa-miR-148a-3p	MIRT735317	Homo sapiens	NRP1	8829	Homo sapiens	Immunohistochemistry//Luciferase reporter assay//qRT-PCR//Western blot	Functional MTI	26097868
hsa-miR-1827	MIRT454571	Homo sapiens	NT5DC3	51559	Homo sapiens	PAR-CLIP	Functional MTI (Weak)	23592263
hsa-miR-1827	MIRT454571	Homo sapiens	NT5DC3	51559	Homo sapiens	PAR-CLIP	Functional MTI (Weak)	27292025
hsa-miR-1827	MIRT763081	Homo sapiens	NUCB1	4924	Homo sapiens	PAR-CLIP	Functional MTI (Weak)	27292025
hsa-miR-30c-2-3p	MIRT739872	Homo sapiens	NUDT3	11165	Homo sapiens	PAR-CLIP	Functional MTI (Weak)	26701625
hsa-miR-1827	MIRT763082	Homo sapiens	NUDT7	283927	Homo sapiens	PAR-CLIP	Functional MTI (Weak)	27292025
hsa-miR-1827	MIRT738133	Homo sapiens	NUDT8	254552	Homo sapiens	PAR-CLIP	Functional MTI (Weak)	26701625
hsa-miR-1827	MIRT145330	Homo sapiens	NUFIP2	57532	Homo sapiens	PAR-CLIP	Functional MTI (Weak)	23592263
hsa-miR-1827	MIRT540857	Homo sapiens	NUP155	9631	Homo sapiens	PAR-CLIP	Functional MTI (Weak)	21572407
hsa-miR-1827	MIRT763083	Homo sapiens	NUP205	23165	Homo sapiens	PAR-CLIP	Functional MTI (Weak)	27292025
hsa-miR-30c-2-3p	MIRT471767	Homo sapiens	NUP43	348995	Homo sapiens	PAR-CLIP	Functional MTI (Weak)	23592263
hsa-miR-216a-3p	MIRT763867	Homo sapiens	NUP93	9688	Homo sapiens	PAR-CLIP	Functional MTI (Weak)	27292025
hsa-miR-216b-5p	MIRT739034	Homo sapiens	NUP98	4928	Homo sapiens	PAR-CLIP	Functional MTI (Weak)	26701625
hsa-miR-216a-3p	MIRT404200	Homo sapiens	NUS1	116150	Homo sapiens	PAR-CLIP	Functional MTI (Weak)	23592263
hsa-miR-216a-3p	MIRT404200	Homo sapiens	NUS1	116150	Homo sapiens	PAR-CLIP	Functional MTI (Weak)	24398324
hsa-miR-216a-3p	MIRT404200	Homo sapiens	NUS1	116150	Homo sapiens	PAR-CLIP	Functional MTI (Weak)	21572407
hsa-miR-216a-3p	MIRT404200	Homo sapiens	NUS1	116150	Homo sapiens	PAR-CLIP	Functional MTI (Weak)	20371350
hsa-miR-30c-2-3p	MIRT482668	Homo sapiens	NXN	64359	Homo sapiens	PAR-CLIP	Functional MTI (Weak)	23592263
hsa-miR-30c-2-3p	MIRT482668	Homo sapiens	NXN	64359	Homo sapiens	PAR-CLIP	Functional MTI (Weak)	20371350
hsa-miR-1827	MIRT763084	Homo sapiens	OCIAD2	132299	Homo sapiens	PAR-CLIP	Functional MTI (Weak)	27292025
hsa-miR-216b-3p	MIRT540353	Homo sapiens	OCLN	100506658	Homo sapiens	PAR-CLIP	Functional MTI (Weak)	21572407
hsa-miR-216b-3p	MIRT540353	Homo sapiens	OCLN	100506658	Homo sapiens	PAR-CLIP	Functional MTI (Weak)	20371350
hsa-miR-1827	MIRT763085	Homo sapiens	OR2A4	79541	Homo sapiens	PAR-CLIP	Functional MTI (Weak)	27292025
hsa-miR-217	MIRT513125	Homo sapiens	OSBPL3	26031	Homo sapiens	PAR-CLIP	Functional MTI (Weak)	23446348
hsa-miR-217	MIRT763896	Homo sapiens	OSTM1	28962	Homo sapiens	PAR-CLIP	Functional MTI (Weak)	27292025
hsa-miR-148a-3p	MIRT566568	Homo sapiens	OTUD4	54726	Homo sapiens	PAR-CLIP	Functional MTI (Weak)	20371350
hsa-miR-216b-5p	MIRT497753	Homo sapiens	OXGR1	27199	Homo sapiens	PAR-CLIP	Functional MTI (Weak)	22291592
hsa-miR-216a-5p	MIRT497754	Homo sapiens	OXGR1	27199	Homo sapiens	PAR-CLIP	Functional MTI (Weak)	22291592
hsa-miR-216b-5p	MIRT489831	Homo sapiens	P2RY2	5029	Homo sapiens	PAR-CLIP	Functional MTI (Weak)	23592263
hsa-miR-216a-3p	MIRT312074	Homo sapiens	PAIP2	51247	Homo sapiens	PAR-CLIP	Functional MTI (Weak)	20371350
hsa-miR-216a-5p	MIRT531437	Homo sapiens	PAK1	5058	Homo sapiens	PAR-CLIP	Functional MTI (Weak)	22012620
hsa-miR-148a-3p	MIRT025987	Homo sapiens	PAPD4	167153	Homo sapiens	PAR-CLIP	Functional MTI (Weak)	21572407
hsa-miR-1827	MIRT471624	Homo sapiens	PAPOLA	10914	Homo sapiens	PAR-CLIP	Functional MTI (Weak)	23592263
hsa-miR-1827	MIRT450783	Homo sapiens	PAPOLG	64895	Homo sapiens	PAR-CLIP	Functional MTI (Weak)	22100165
hsa-miR-216b-5p	MIRT731987	Homo sapiens	PARP1	142	Homo sapiens	Luciferase reporter assay//qRT-PCR//Western blot	Functional MTI	28281524
hsa-miR-1827	MIRT453261	Homo sapiens	PARP11	57097	Homo sapiens	PAR-CLIP	Functional MTI (Weak)	23592263
hsa-miR-30c-2-3p	MIRT498770	Homo sapiens	PARP15	165631	Homo sapiens	PAR-CLIP	Functional MTI (Weak)	24398324
hsa-miR-1827	MIRT559969	Homo sapiens	PARP2	10038	Homo sapiens	PAR-CLIP	Functional MTI (Weak)	20371350
hsa-miR-148a-3p	MIRT492821	Homo sapiens	PATL1	219988	Homo sapiens	PAR-CLIP	Functional MTI (Weak)	23592263
hsa-miR-216b-5p	MIRT734251	Homo sapiens	PBK	55872	Homo sapiens	Luciferase reporter assay//Western blot	Functional MTI	28373071
hsa-miR-148a-3p	MIRT026000	Homo sapiens	PBXIP1	57326	Homo sapiens	Luciferase reporter assay	Functional MTI	23321675
hsa-miR-5590-3p	MIRT089347	Homo sapiens	PCBP1	5093	Homo sapiens	PAR-CLIP	Functional MTI (Weak)	23592263
hsa-miR-5590-3p	MIRT089347	Homo sapiens	PCBP1	5093	Homo sapiens	PAR-CLIP	Functional MTI (Weak)	23446348
hsa-miR-5590-3p	MIRT089347	Homo sapiens	PCBP1	5093	Homo sapiens	PAR-CLIP	Functional MTI (Weak)	20371350
hsa-miR-30c-2-3p	MIRT303377	Homo sapiens	PCBP1	5093	Homo sapiens	PAR-CLIP	Functional MTI (Weak)	23592263
hsa-miR-5590-3p	MIRT187491	Homo sapiens	PCBP2	5094	Homo sapiens	PAR-CLIP	Functional MTI (Weak)	23446348
hsa-miR-5590-3p	MIRT187491	Homo sapiens	PCBP2	5094	Homo sapiens	PAR-CLIP	Functional MTI (Weak)	20371350
hsa-miR-1827	MIRT680718	Homo sapiens	PCCB	5096	Homo sapiens	PAR-CLIP	Functional MTI (Weak)	26701625
hsa-miR-1827	MIRT738134	Homo sapiens	PCDHB16	57717	Homo sapiens	PAR-CLIP	Functional MTI (Weak)	26701625
hsa-miR-1827	MIRT738134	Homo sapiens	PCDHB16	57717	Homo sapiens	PAR-CLIP	Functional MTI (Weak)	27292025
hsa-miR-30c-2-3p	MIRT739873	Homo sapiens	PCGF3	10336	Homo sapiens	PAR-CLIP	Functional MTI (Weak)	26701625
hsa-miR-30c-2-3p	MIRT739873	Homo sapiens	PCGF3	10336	Homo sapiens	PAR-CLIP	Functional MTI (Weak)	27292025
hsa-miR-216a-3p	MIRT078045	Homo sapiens	PCTP	58488	Homo sapiens	PAR-CLIP	Functional MTI (Weak)	21572407
hsa-miR-216a-5p	MIRT763882	Homo sapiens	PDCD4	27250	Homo sapiens	PAR-CLIP	Functional MTI (Weak)	27292025
hsa-miR-5590-3p	MIRT471487	Homo sapiens	PDE4D	5144	Homo sapiens	PAR-CLIP	Functional MTI (Weak)	23592263
hsa-miR-5590-3p	MIRT471487	Homo sapiens	PDE4D	5144	Homo sapiens	PAR-CLIP	Functional MTI (Weak)	21572407
hsa-miR-1827	MIRT510153	Homo sapiens	PDGFRA	5156	Homo sapiens	PAR-CLIP	Functional MTI (Weak)	23446348
hsa-miR-216a-3p	MIRT471458	Homo sapiens	PDHX	8050	Homo sapiens	PAR-CLIP	Functional MTI (Weak)	23592263
hsa-miR-148a-3p	MIRT281136	Homo sapiens	PDIA3	2923	Homo sapiens	Luciferase reporter assay//qRT-PCR//Western blot	Functional MTI	26004124
hsa-miR-216a-3p	MIRT471452	Homo sapiens	PDIA5	10954	Homo sapiens	PAR-CLIP	Functional MTI (Weak)	23592263
hsa-miR-148a-3p	MIRT496749	Homo sapiens	PDIK1L	149420	Homo sapiens	PAR-CLIP	Functional MTI (Weak)	22291592
hsa-miR-5590-3p	MIRT545114	Homo sapiens	PDZRN4	29951	Homo sapiens	PAR-CLIP	Functional MTI (Weak)	21572407
hsa-miR-1827	MIRT738135	Homo sapiens	PEAK1	79834	Homo sapiens	PAR-CLIP	Functional MTI (Weak)	26701625
hsa-miR-5590-3p	MIRT490995	Homo sapiens	PEBP1	5037	Homo sapiens	PAR-CLIP	Functional MTI (Weak)	23592263
hsa-miR-5590-3p	MIRT490995	Homo sapiens	PEBP1	5037	Homo sapiens	PAR-CLIP	Functional MTI (Weak)	21572407
hsa-miR-216a-3p	MIRT471365	Homo sapiens	PEG10	23089	Homo sapiens	PAR-CLIP	Functional MTI (Weak)	23592263
hsa-miR-216a-3p	MIRT471365	Homo sapiens	PEG10	23089	Homo sapiens	PAR-CLIP	Functional MTI (Weak)	20371350
hsa-miR-216a-3p	MIRT471365	Homo sapiens	PEG10	23089	Homo sapiens	PAR-CLIP	Functional MTI (Weak)	27292025
hsa-miR-1827	MIRT738136	Homo sapiens	PELP1	27043	Homo sapiens	PAR-CLIP	Functional MTI (Weak)	26701625
hsa-miR-5590-3p	MIRT441945	Homo sapiens	PEX2	5828	Homo sapiens	PAR-CLIP	Functional MTI (Weak)	22100165
hsa-miR-1827	MIRT458893	Homo sapiens	PFAS	5198	Homo sapiens	PAR-CLIP	Functional MTI (Weak)	23592263
hsa-miR-1827	MIRT458893	Homo sapiens	PFAS	5198	Homo sapiens	PAR-CLIP	Functional MTI (Weak)	23446348
hsa-miR-1827	MIRT458893	Homo sapiens	PFAS	5198	Homo sapiens	PAR-CLIP	Functional MTI (Weak)	27292025
hsa-miR-5590-3p	MIRT056501	Homo sapiens	PFKP	5214	Homo sapiens	PAR-CLIP	Functional MTI (Weak)	23446348
hsa-miR-5590-3p	MIRT056501	Homo sapiens	PFKP	5214	Homo sapiens	PAR-CLIP	Functional MTI (Weak)	22012620
hsa-miR-5590-3p	MIRT056501	Homo sapiens	PFKP	5214	Homo sapiens	PAR-CLIP//HITS-CLIP	Functional MTI (Weak)	21572407
hsa-miR-5590-3p	MIRT056501	Homo sapiens	PFKP	5214	Homo sapiens	PAR-CLIP	Functional MTI (Weak)	20371350
hsa-miR-216b-5p	MIRT555661	Homo sapiens	PGM3	5238	Homo sapiens	PAR-CLIP	Functional MTI (Weak)	21572407
hsa-miR-1827	MIRT514198	Homo sapiens	PGPEP1	54858	Homo sapiens	PAR-CLIP	Functional MTI (Weak)	23446348
hsa-miR-216a-5p	MIRT256274	Homo sapiens	PHAX	51808	Homo sapiens	PAR-CLIP	Functional MTI (Weak)	20371350
hsa-miR-30c-2-3p	MIRT471217	Homo sapiens	PHAX	51808	Homo sapiens	PAR-CLIP	Functional MTI (Weak)	23592263
hsa-miR-1827	MIRT471235	Homo sapiens	PHAX	51808	Homo sapiens	PAR-CLIP	Functional MTI (Weak)	23592263
hsa-miR-217	MIRT739037	Homo sapiens	PHF1	5252	Homo sapiens	PAR-CLIP	Functional MTI (Weak)	26701625
hsa-miR-1827	MIRT471139	Homo sapiens	PHF19	26147	Homo sapiens	PAR-CLIP	Functional MTI (Weak)	23592263
hsa-miR-1827	MIRT738137	Homo sapiens	PHLDA1	22822	Homo sapiens	PAR-CLIP	Functional MTI (Weak)	26701625
hsa-miR-148a-3p	MIRT737670	Homo sapiens	PHLDB2	90102	Homo sapiens	PAR-CLIP	Functional MTI (Weak)	26701625
hsa-miR-1827	MIRT738138	Homo sapiens	PIGW	284098	Homo sapiens	PAR-CLIP	Functional MTI (Weak)	26701625
hsa-miR-30c-2-3p	MIRT353099	Homo sapiens	PIM3	415116	Homo sapiens	PAR-CLIP	Functional MTI (Weak)	23592263
hsa-miR-30c-2-3p	MIRT353099	Homo sapiens	PIM3	415116	Homo sapiens	PAR-CLIP	Functional MTI (Weak)	26701625
hsa-miR-1827	MIRT353102	Homo sapiens	PIM3	415116	Homo sapiens	PAR-CLIP	Functional MTI (Weak)	23592263
hsa-miR-1827	MIRT353102	Homo sapiens	PIM3	415116	Homo sapiens	PAR-CLIP	Functional MTI (Weak)	26701625
hsa-miR-30c-2-3p	MIRT451173	Homo sapiens	PIN1	5300	Homo sapiens	PAR-CLIP	Functional MTI (Weak)	23592263
hsa-miR-5590-3p	MIRT066182	Homo sapiens	PIP4K2C	79837	Homo sapiens	PAR-CLIP	Functional MTI (Weak)	21572407
hsa-miR-216a-3p	MIRT186278	Homo sapiens	PITHD1	57095	Homo sapiens	PAR-CLIP	Functional MTI (Weak)	23592263
hsa-miR-216a-3p	MIRT186278	Homo sapiens	PITHD1	57095	Homo sapiens	PAR-CLIP	Functional MTI (Weak)	21572407
hsa-miR-216a-3p	MIRT186278	Homo sapiens	PITHD1	57095	Homo sapiens	PAR-CLIP	Functional MTI (Weak)	20371350
hsa-miR-216a-3p	MIRT186278	Homo sapiens	PITHD1	57095	Homo sapiens	PAR-CLIP	Functional MTI (Weak)	26701625
hsa-miR-1827	MIRT738139	Homo sapiens	PKMYT1	9088	Homo sapiens	PAR-CLIP	Functional MTI (Weak)	26701625
hsa-miR-216a-3p	MIRT152611	Homo sapiens	PLAGL2	5326	Homo sapiens	PAR-CLIP	Functional MTI (Weak)	24398324
hsa-miR-216a-3p	MIRT152611	Homo sapiens	PLAGL2	5326	Homo sapiens	PAR-CLIP	Functional MTI (Weak)	20371350
hsa-miR-1827	MIRT674681	Homo sapiens	PLCE1	51196	Homo sapiens	PAR-CLIP	Functional MTI (Weak)	27292025
hsa-miR-217	MIRT739038	Homo sapiens	PLCG1	5335	Homo sapiens	PAR-CLIP	Functional MTI (Weak)	26701625
hsa-miR-1827	MIRT763086	Homo sapiens	PLCXD1	55344	Homo sapiens	PAR-CLIP	Functional MTI (Weak)	27292025
hsa-miR-30c-2-3p	MIRT739874	Homo sapiens	PLD3	23646	Homo sapiens	PAR-CLIP	Functional MTI (Weak)	26701625
hsa-miR-1827	MIRT738140	Homo sapiens	PLEC	5339	Homo sapiens	PAR-CLIP	Functional MTI (Weak)	26701625
hsa-miR-1827	MIRT501579	Homo sapiens	PLEKHF2	79666	Homo sapiens	PAR-CLIP	Functional MTI (Weak)	24398324
hsa-miR-1827	MIRT501579	Homo sapiens	PLEKHF2	79666	Homo sapiens	PAR-CLIP	Functional MTI (Weak)	20371350
hsa-miR-1827	MIRT738141	Homo sapiens	PLEKHG5	57449	Homo sapiens	PAR-CLIP	Functional MTI (Weak)	26701625
hsa-miR-1827	MIRT462536	Homo sapiens	PLLP	51090	Homo sapiens	PAR-CLIP	Functional MTI (Weak)	23592263
hsa-miR-5590-3p	MIRT090630	Homo sapiens	PLS1	5357	Homo sapiens	PAR-CLIP	Functional MTI (Weak)	21572407
hsa-miR-216b-3p	MIRT543505	Homo sapiens	PLS1	5357	Homo sapiens	PAR-CLIP	Functional MTI (Weak)	21572407
hsa-miR-1827	MIRT492639	Homo sapiens	PLXNA1	5361	Homo sapiens	PAR-CLIP	Functional MTI (Weak)	23592263
hsa-miR-1827	MIRT492639	Homo sapiens	PLXNA1	5361	Homo sapiens	PAR-CLIP	Functional MTI (Weak)	26701625
hsa-miR-1827	MIRT763087	Homo sapiens	PLXNA3	55558	Homo sapiens	PAR-CLIP	Functional MTI (Weak)	27292025
hsa-miR-1827	MIRT738142	Homo sapiens	PLXNB1	5364	Homo sapiens	PAR-CLIP	Functional MTI (Weak)	26701625
hsa-miR-217	MIRT555488	Homo sapiens	PNRC2	55629	Homo sapiens	PAR-CLIP	Functional MTI (Weak)	21572407
hsa-miR-148a-3p	MIRT459958	Homo sapiens	POC1A	25886	Homo sapiens	PAR-CLIP	Functional MTI (Weak)	23592263
hsa-miR-1827	MIRT763088	Homo sapiens	POFUT2	23275	Homo sapiens	PAR-CLIP	Functional MTI (Weak)	27292025
hsa-miR-1827	MIRT500137	Homo sapiens	POLD3	10714	Homo sapiens	PAR-CLIP	Functional MTI (Weak)	24398324
hsa-miR-1827	MIRT500137	Homo sapiens	POLD3	10714	Homo sapiens	PAR-CLIP	Functional MTI (Weak)	23446348
hsa-miR-1827	MIRT500137	Homo sapiens	POLD3	10714	Homo sapiens	PAR-CLIP//HITS-CLIP	Functional MTI (Weak)	21572407
hsa-miR-1827	MIRT500137	Homo sapiens	POLD3	10714	Homo sapiens	PAR-CLIP	Functional MTI (Weak)	20371350
hsa-miR-1827	MIRT500137	Homo sapiens	POLD3	10714	Homo sapiens	PAR-CLIP	Functional MTI (Weak)	26701625
hsa-miR-1827	MIRT500137	Homo sapiens	POLD3	10714	Homo sapiens	PAR-CLIP	Functional MTI (Weak)	27292025
hsa-miR-1827	MIRT763089	Homo sapiens	POLR1A	25885	Homo sapiens	PAR-CLIP	Functional MTI (Weak)	27292025
hsa-miR-30c-2-3p	MIRT739875	Homo sapiens	POLR2E	5434	Homo sapiens	PAR-CLIP	Functional MTI (Weak)	26701625
hsa-miR-217	MIRT763897	Homo sapiens	POTED	317754	Homo sapiens	PAR-CLIP	Functional MTI (Weak)	27292025
hsa-miR-30c-2-3p	MIRT454321	Homo sapiens	PPARA	5465	Homo sapiens	PAR-CLIP	Functional MTI (Weak)	23592263
hsa-miR-148a-3p	MIRT737671	Homo sapiens	PPARD	5467	Homo sapiens	PAR-CLIP	Functional MTI (Weak)	26701625
hsa-miR-30c-2-3p	MIRT570905	Homo sapiens	PPFIA4	8497	Homo sapiens	PAR-CLIP	Functional MTI (Weak)	20371350
hsa-miR-30c-2-3p	MIRT764710	Homo sapiens	PPFIBP1	8496	Homo sapiens	PAR-CLIP	Functional MTI (Weak)	27292025
hsa-miR-216a-3p	MIRT470532	Homo sapiens	PPIF	10105	Homo sapiens	PAR-CLIP	Functional MTI (Weak)	23592263
hsa-miR-5590-3p	MIRT521769	Homo sapiens	PPIG	9360	Homo sapiens	PAR-CLIP	Functional MTI (Weak)	23446348
hsa-miR-5590-3p	MIRT521769	Homo sapiens	PPIG	9360	Homo sapiens	PAR-CLIP	Functional MTI (Weak)	22012620
hsa-miR-5590-3p	MIRT521769	Homo sapiens	PPIG	9360	Homo sapiens	PAR-CLIP	Functional MTI (Weak)	21572407
hsa-miR-5590-3p	MIRT521769	Homo sapiens	PPIG	9360	Homo sapiens	PAR-CLIP	Functional MTI (Weak)	20371350
hsa-miR-1827	MIRT763090	Homo sapiens	PPIL6	285755	Homo sapiens	PAR-CLIP	Functional MTI (Weak)	27292025
hsa-miR-217	MIRT739039	Homo sapiens	PPL	5493	Homo sapiens	PAR-CLIP	Functional MTI (Weak)	26701625
hsa-miR-217	MIRT005685	Homo sapiens	PPM1D	8493	Homo sapiens	Immunoblot//Luciferase reporter assay	Functional MTI (Weak)	20668064
hsa-miR-1827	MIRT763091	Homo sapiens	PPM1K	152926	Homo sapiens	PAR-CLIP	Functional MTI (Weak)	27292025
hsa-miR-1827	MIRT555395	Homo sapiens	PPM1L	151742	Homo sapiens	PAR-CLIP	Functional MTI (Weak)	21572407
hsa-miR-216a-3p	MIRT512982	Homo sapiens	PPP1R14C	81706	Homo sapiens	PAR-CLIP	Functional MTI (Weak)	23446348
hsa-miR-216a-3p	MIRT512982	Homo sapiens	PPP1R14C	81706	Homo sapiens	PAR-CLIP	Functional MTI (Weak)	22012620
hsa-miR-1827	MIRT763092	Homo sapiens	PPP1R15A	23645	Homo sapiens	PAR-CLIP	Functional MTI (Weak)	27292025
hsa-miR-1827	MIRT506083	Homo sapiens	PPP1R15B	84919	Homo sapiens	PAR-CLIP	Functional MTI (Weak)	23446348
hsa-miR-1827	MIRT506083	Homo sapiens	PPP1R15B	84919	Homo sapiens	PAR-CLIP	Functional MTI (Weak)	21572407
hsa-miR-1827	MIRT506083	Homo sapiens	PPP1R15B	84919	Homo sapiens	PAR-CLIP	Functional MTI (Weak)	20371350
hsa-miR-1827	MIRT506083	Homo sapiens	PPP1R15B	84919	Homo sapiens	PAR-CLIP	Functional MTI (Weak)	26701625
hsa-miR-216a-5p	MIRT763883	Homo sapiens	PPP2CA	5515	Homo sapiens	PAR-CLIP	Functional MTI (Weak)	27292025
hsa-miR-216b-5p	MIRT555322	Homo sapiens	PPP2CB	5516	Homo sapiens	PAR-CLIP	Functional MTI (Weak)	21572407
hsa-miR-30c-2-3p	MIRT739876	Homo sapiens	PPP2R1A	5518	Homo sapiens	PAR-CLIP	Functional MTI (Weak)	26701625
hsa-miR-148a-3p	MIRT470329	Homo sapiens	PPP6R1	22870	Homo sapiens	PAR-CLIP	Functional MTI (Weak)	23592263
hsa-miR-148a-3p	MIRT470329	Homo sapiens	PPP6R1	22870	Homo sapiens	PAR-CLIP	Functional MTI (Weak)	27292025
hsa-miR-5590-3p	MIRT564358	Homo sapiens	PPWD1	23398	Homo sapiens	PAR-CLIP	Functional MTI (Weak)	20371350
hsa-miR-5590-3p	MIRT545036	Homo sapiens	PRELID1	27166	Homo sapiens	PAR-CLIP	Functional MTI (Weak)	21572407
hsa-miR-1827	MIRT517218	Homo sapiens	PRIM1	5557	Homo sapiens	PAR-CLIP	Functional MTI (Weak)	23446348
hsa-miR-1827	MIRT517218	Homo sapiens	PRIM1	5557	Homo sapiens	PAR-CLIP	Functional MTI (Weak)	21572407
hsa-miR-216b-5p	MIRT546979	Homo sapiens	PRKAB2	5565	Homo sapiens	PAR-CLIP	Functional MTI (Weak)	21572407
hsa-miR-30c-2-3p	MIRT521674	Homo sapiens	PRKAR2A	5576	Homo sapiens	PAR-CLIP	Functional MTI (Weak)	23446348
hsa-miR-5590-3p	MIRT521659	Homo sapiens	PRKD3	23683	Homo sapiens	PAR-CLIP	Functional MTI (Weak)	23446348
hsa-miR-216a-3p	MIRT763868	Homo sapiens	PROSER3	148137	Homo sapiens	PAR-CLIP	Functional MTI (Weak)	27292025
hsa-miR-5590-3p	MIRT444052	Homo sapiens	PROX2	283571	Homo sapiens	PAR-CLIP	Functional MTI (Weak)	22100165
hsa-miR-216a-3p	MIRT525434	Homo sapiens	PROX2	283571	Homo sapiens	PAR-CLIP	Functional MTI (Weak)	22012620
hsa-miR-1827	MIRT489045	Homo sapiens	PRPF4B	8899	Homo sapiens	PAR-CLIP	Functional MTI (Weak)	23592263
hsa-miR-30c-2-3p	MIRT764711	Homo sapiens	PRR13	54458	Homo sapiens	PAR-CLIP	Functional MTI (Weak)	27292025
hsa-miR-216a-5p	MIRT530110	Homo sapiens	PSAPL1	768239	Homo sapiens	PAR-CLIP	Functional MTI (Weak)	22012620
hsa-miR-216a-5p	MIRT513739	Homo sapiens	PSD3	23362	Homo sapiens	PAR-CLIP	Functional MTI (Weak)	23446348
hsa-miR-216a-5p	MIRT513739	Homo sapiens	PSD3	23362	Homo sapiens	PAR-CLIP	Functional MTI (Weak)	22012620
hsa-miR-1827	MIRT690641	Homo sapiens	PSD4	23550	Homo sapiens	PAR-CLIP	Functional MTI (Weak)	26701625
hsa-miR-1827	MIRT690641	Homo sapiens	PSD4	23550	Homo sapiens	PAR-CLIP	Functional MTI (Weak)	27292025
hsa-miR-30c-2-3p	MIRT764712	Homo sapiens	PSENEN	55851	Homo sapiens	PAR-CLIP	Functional MTI (Weak)	27292025
hsa-miR-30c-2-3p	MIRT470163	Homo sapiens	PSMD11	5717	Homo sapiens	PAR-CLIP	Functional MTI (Weak)	23592263
hsa-miR-30c-2-3p	MIRT470163	Homo sapiens	PSMD11	5717	Homo sapiens	PAR-CLIP	Functional MTI (Weak)	24398324
hsa-miR-30c-2-3p	MIRT739877	Homo sapiens	PSME3	10197	Homo sapiens	PAR-CLIP	Functional MTI (Weak)	26701625
hsa-miR-216a-3p	MIRT470116	Homo sapiens	PSPC1	55269	Homo sapiens	PAR-CLIP	Functional MTI (Weak)	23592263
hsa-miR-216a-3p	MIRT470116	Homo sapiens	PSPC1	55269	Homo sapiens	PAR-CLIP	Functional MTI (Weak)	24398324
hsa-miR-216a-3p	MIRT470116	Homo sapiens	PSPC1	55269	Homo sapiens	PAR-CLIP	Functional MTI (Weak)	26701625
hsa-miR-1827	MIRT566260	Homo sapiens	PTAR1	375743	Homo sapiens	PAR-CLIP	Functional MTI (Weak)	20371350
hsa-miR-1827	MIRT763093	Homo sapiens	PTCD2	79810	Homo sapiens	PAR-CLIP	Functional MTI (Weak)	27292025
hsa-miR-217	MIRT000533	Homo sapiens	PTEN	5728	Homo sapiens	Luciferase reporter assay//Western blot	Functional MTI	20216554
hsa-miR-217	MIRT000533	Homo sapiens	PTEN	5728	Homo sapiens	Luciferase reporter assay	Functional MTI	23471579
hsa-miR-216a-5p	MIRT000534	Homo sapiens	PTEN	5728	Homo sapiens	Luciferase reporter assay//Western blot	Functional MTI	20216554
hsa-miR-216a-5p	MIRT000534	Homo sapiens	PTEN	5728	Homo sapiens	Luciferase reporter assay	Functional MTI	23471579
hsa-miR-1827	MIRT738143	Homo sapiens	PTGES2	80142	Homo sapiens	PAR-CLIP	Functional MTI (Weak)	26701625
hsa-miR-1827	MIRT452739	Homo sapiens	PTGES3L	100885848	Homo sapiens	PAR-CLIP	Functional MTI (Weak)	23592263
hsa-miR-1827	MIRT763094	Homo sapiens	PTGR2	145482	Homo sapiens	PAR-CLIP	Functional MTI (Weak)	27292025
hsa-miR-1827	MIRT686074	Homo sapiens	PTK6	5753	Homo sapiens	PAR-CLIP	Functional MTI (Weak)	27292025
hsa-miR-30c-2-3p	MIRT764713	Homo sapiens	PTK6	5753	Homo sapiens	PAR-CLIP	Functional MTI (Weak)	27292025
hsa-miR-30c-2-3p	MIRT485171	Homo sapiens	PTP4A1	7803	Homo sapiens	PAR-CLIP	Functional MTI (Weak)	23592263
hsa-miR-30c-2-3p	MIRT485171	Homo sapiens	PTP4A1	7803	Homo sapiens	PAR-CLIP	Functional MTI (Weak)	21572407
hsa-miR-30c-2-3p	MIRT485171	Homo sapiens	PTP4A1	7803	Homo sapiens	PAR-CLIP	Functional MTI (Weak)	27292025
hsa-miR-5590-3p	MIRT485184	Homo sapiens	PTP4A1	7803	Homo sapiens	PAR-CLIP	Functional MTI (Weak)	23592263
hsa-miR-5590-3p	MIRT485184	Homo sapiens	PTP4A1	7803	Homo sapiens	PAR-CLIP	Functional MTI (Weak)	21572407
hsa-miR-5590-3p	MIRT485184	Homo sapiens	PTP4A1	7803	Homo sapiens	PAR-CLIP	Functional MTI (Weak)	27292025
hsa-miR-5590-3p	MIRT325534	Homo sapiens	PTPDC1	138639	Homo sapiens	PAR-CLIP	Functional MTI (Weak)	21572407
hsa-miR-217	MIRT734324	Homo sapiens	PTPN14	5784	Homo sapiens	Luciferase reporter assay//qRT-PCR//Western blot	Functional MTI	28485805
hsa-miR-5590-3p	MIRT501464	Homo sapiens	PTPN4	5775	Homo sapiens	PAR-CLIP	Functional MTI (Weak)	24398324
hsa-miR-5590-3p	MIRT501464	Homo sapiens	PTPN4	5775	Homo sapiens	PAR-CLIP	Functional MTI (Weak)	23446348
hsa-miR-5590-3p	MIRT501464	Homo sapiens	PTPN4	5775	Homo sapiens	PAR-CLIP	Functional MTI (Weak)	21572407
hsa-miR-5590-3p	MIRT501464	Homo sapiens	PTPN4	5775	Homo sapiens	PAR-CLIP	Functional MTI (Weak)	20371350
hsa-miR-5590-3p	MIRT501464	Homo sapiens	PTPN4	5775	Homo sapiens	PAR-CLIP	Functional MTI (Weak)	26701625
hsa-miR-30c-2-3p	MIRT491121	Homo sapiens	PTPRE	5791	Homo sapiens	PAR-CLIP	Functional MTI (Weak)	23592263
hsa-miR-1827	MIRT491131	Homo sapiens	PTPRE	5791	Homo sapiens	PAR-CLIP	Functional MTI (Weak)	23592263
hsa-miR-216b-3p	MIRT763887	Homo sapiens	PUS10	150962	Homo sapiens	PAR-CLIP	Functional MTI (Weak)	27292025
hsa-miR-5590-3p	MIRT293656	Homo sapiens	PVR	5817	Homo sapiens	PAR-CLIP	Functional MTI (Weak)	21572407
hsa-miR-5590-3p	MIRT293656	Homo sapiens	PVR	5817	Homo sapiens	PAR-CLIP	Functional MTI (Weak)	20371350
hsa-miR-148a-3p	MIRT735024	Homo sapiens	QKI	9444	Homo sapiens	Luciferase reporter assay	Functional MTI	25971746
hsa-miR-1827	MIRT763095	Homo sapiens	QSOX1	5768	Homo sapiens	PAR-CLIP	Functional MTI (Weak)	27292025
hsa-miR-1827	MIRT763096	Homo sapiens	QTRT2	79691	Homo sapiens	PAR-CLIP	Functional MTI (Weak)	27292025
hsa-miR-5590-3p	MIRT206185	Homo sapiens	RAB10	10890	Homo sapiens	PAR-CLIP	Functional MTI (Weak)	21572407
hsa-miR-216b-3p	MIRT521499	Homo sapiens	RAB11B	9230	Homo sapiens	PAR-CLIP	Functional MTI (Weak)	23446348
hsa-miR-216b-3p	MIRT521499	Homo sapiens	RAB11B	9230	Homo sapiens	PAR-CLIP	Functional MTI (Weak)	26701625
hsa-miR-216b-3p	MIRT521499	Homo sapiens	RAB11B	9230	Homo sapiens	PAR-CLIP	Functional MTI (Weak)	27292025
hsa-miR-217	MIRT521500	Homo sapiens	RAB11B	9230	Homo sapiens	PAR-CLIP	Functional MTI (Weak)	23446348
hsa-miR-217	MIRT521500	Homo sapiens	RAB11B	9230	Homo sapiens	PAR-CLIP	Functional MTI (Weak)	26701625
hsa-miR-217	MIRT521500	Homo sapiens	RAB11B	9230	Homo sapiens	PAR-CLIP	Functional MTI (Weak)	27292025
hsa-miR-1827	MIRT738144	Homo sapiens	RAB11FIP4	84440	Homo sapiens	PAR-CLIP	Functional MTI (Weak)	26701625
hsa-miR-148a-3p	MIRT025992	Homo sapiens	RAB12	201475	Homo sapiens	PAR-CLIP	Functional MTI (Weak)	21572407
hsa-miR-148a-3p	MIRT469815	Homo sapiens	RAB14	51552	Homo sapiens	PAR-CLIP	Functional MTI (Weak)	23592263
hsa-miR-148a-3p	MIRT025973	Homo sapiens	RAB1B	81876	Homo sapiens	PAR-CLIP	Functional MTI (Weak)	26701625
hsa-miR-148a-3p	MIRT026008	Homo sapiens	RAB34	83871	Homo sapiens	PAR-CLIP	Functional MTI (Weak)	21572407
hsa-miR-5590-3p	MIRT541125	Homo sapiens	RAB34	83871	Homo sapiens	PAR-CLIP	Functional MTI (Weak)	21572407
hsa-miR-1827	MIRT461125	Homo sapiens	RAB36	9609	Homo sapiens	PAR-CLIP	Functional MTI (Weak)	23592263
hsa-miR-1827	MIRT461125	Homo sapiens	RAB36	9609	Homo sapiens	PAR-CLIP	Functional MTI (Weak)	27292025
hsa-miR-30c-2-3p	MIRT764714	Homo sapiens	RAB5B	5869	Homo sapiens	PAR-CLIP	Functional MTI (Weak)	27292025
hsa-miR-1827	MIRT679665	Homo sapiens	RABAC1	10567	Homo sapiens	PAR-CLIP	Functional MTI (Weak)	27292025
hsa-miR-216a-3p	MIRT763869	Homo sapiens	RABGAP1	23637	Homo sapiens	PAR-CLIP	Functional MTI (Weak)	27292025
hsa-miR-148a-3p	MIRT737672	Homo sapiens	RALY	22913	Homo sapiens	PAR-CLIP	Functional MTI (Weak)	26701625
hsa-miR-216a-3p	MIRT469596	Homo sapiens	RAP1B	5908	Homo sapiens	PAR-CLIP	Functional MTI (Weak)	23592263
hsa-miR-5590-3p	MIRT554915	Homo sapiens	RAP2C	57826	Homo sapiens	PAR-CLIP	Functional MTI (Weak)	21572407
hsa-miR-1827	MIRT763097	Homo sapiens	RASA4	10156	Homo sapiens	PAR-CLIP	Functional MTI (Weak)	27292025
hsa-miR-5590-3p	MIRT566114	Homo sapiens	RASEF	158158	Homo sapiens	PAR-CLIP	Functional MTI (Weak)	20371350
hsa-miR-1827	MIRT763098	Homo sapiens	RASSF9	9182	Homo sapiens	PAR-CLIP	Functional MTI (Weak)	27292025
hsa-miR-148a-3p	MIRT525443	Homo sapiens	RBM23	55147	Homo sapiens	PAR-CLIP	Functional MTI (Weak)	22012620
hsa-miR-1827	MIRT738145	Homo sapiens	RBM23	55147	Homo sapiens	PAR-CLIP	Functional MTI (Weak)	26701625
hsa-miR-148a-3p	MIRT399584	Homo sapiens	RBM38	55544	Homo sapiens	PAR-CLIP	Functional MTI (Weak)	23592263
hsa-miR-1827	MIRT550990	Homo sapiens	RBM38	55544	Homo sapiens	PAR-CLIP	Functional MTI (Weak)	21572407
hsa-miR-1827	MIRT550990	Homo sapiens	RBM38	55544	Homo sapiens	PAR-CLIP	Functional MTI (Weak)	26701625
hsa-miR-216b-5p	MIRT534739	Homo sapiens	RBM47	54502	Homo sapiens	PAR-CLIP	Functional MTI (Weak)	22012620
hsa-miR-30c-2-3p	MIRT489278	Homo sapiens	RBM8A	9939	Homo sapiens	PAR-CLIP	Functional MTI (Weak)	23592263
hsa-miR-30c-2-3p	MIRT489278	Homo sapiens	RBM8A	9939	Homo sapiens	PAR-CLIP	Functional MTI (Weak)	23446348
hsa-miR-30c-2-3p	MIRT489278	Homo sapiens	RBM8A	9939	Homo sapiens	PAR-CLIP	Functional MTI (Weak)	22012620
hsa-miR-30c-2-3p	MIRT489278	Homo sapiens	RBM8A	9939	Homo sapiens	PAR-CLIP	Functional MTI (Weak)	20371350
hsa-miR-30c-2-3p	MIRT489278	Homo sapiens	RBM8A	9939	Homo sapiens	PAR-CLIP	Functional MTI (Weak)	26701625
hsa-miR-30c-2-3p	MIRT489278	Homo sapiens	RBM8A	9939	Homo sapiens	PAR-CLIP	Functional MTI (Weak)	27292025
hsa-miR-5590-3p	MIRT517445	Homo sapiens	RBM8A	9939	Homo sapiens	PAR-CLIP	Functional MTI (Weak)	23446348
hsa-miR-5590-3p	MIRT517445	Homo sapiens	RBM8A	9939	Homo sapiens	PAR-CLIP	Functional MTI (Weak)	22012620
hsa-miR-5590-3p	MIRT517445	Homo sapiens	RBM8A	9939	Homo sapiens	PAR-CLIP	Functional MTI (Weak)	21572407
hsa-miR-5590-3p	MIRT517445	Homo sapiens	RBM8A	9939	Homo sapiens	PAR-CLIP	Functional MTI (Weak)	20371350
hsa-miR-5590-3p	MIRT554881	Homo sapiens	RCAN2	10231	Homo sapiens	PAR-CLIP	Functional MTI (Weak)	21572407
hsa-miR-148a-3p	MIRT469506	Homo sapiens	RCC2	55920	Homo sapiens	PAR-CLIP	Functional MTI (Weak)	23592263
hsa-miR-1827	MIRT763099	Homo sapiens	RDH10	157506	Homo sapiens	PAR-CLIP	Functional MTI (Weak)	27292025
hsa-miR-1827	MIRT453564	Homo sapiens	RDH13	112724	Homo sapiens	PAR-CLIP	Functional MTI (Weak)	23592263
hsa-miR-1827	MIRT453564	Homo sapiens	RDH13	112724	Homo sapiens	PAR-CLIP	Functional MTI (Weak)	26701625
hsa-miR-1827	MIRT453564	Homo sapiens	RDH13	112724	Homo sapiens	PAR-CLIP	Functional MTI (Weak)	27292025
hsa-miR-30c-2-3p	MIRT764715	Homo sapiens	REEP3	221035	Homo sapiens	PAR-CLIP	Functional MTI (Weak)	27292025
hsa-miR-5590-3p	MIRT213241	Homo sapiens	REST	5978	Homo sapiens	PAR-CLIP	Functional MTI (Weak)	22012620
hsa-miR-5590-3p	MIRT213241	Homo sapiens	REST	5978	Homo sapiens	PAR-CLIP	Functional MTI (Weak)	21572407
hsa-miR-5590-3p	MIRT213241	Homo sapiens	REST	5978	Homo sapiens	PAR-CLIP	Functional MTI (Weak)	20371350
hsa-miR-1827	MIRT738146	Homo sapiens	RETREG2	79137	Homo sapiens	PAR-CLIP	Functional MTI (Weak)	26701625
hsa-miR-216a-3p	MIRT739023	Homo sapiens	RETREG2	79137	Homo sapiens	PAR-CLIP	Functional MTI (Weak)	26701625
hsa-miR-5590-3p	MIRT774868	Homo sapiens	RETSAT	54884	Homo sapiens	PAR-CLIP	Functional MTI (Weak)	27292025
hsa-miR-1827	MIRT763100	Homo sapiens	RFLNB	359845	Homo sapiens	PAR-CLIP	Functional MTI (Weak)	27292025
hsa-miR-148a-3p	MIRT513209	Homo sapiens	RFT1	91869	Homo sapiens	PAR-CLIP	Functional MTI (Weak)	23446348
hsa-miR-5590-3p	MIRT122392	Homo sapiens	RGMB	285704	Homo sapiens	PAR-CLIP	Functional MTI (Weak)	21572407
hsa-miR-5590-3p	MIRT122392	Homo sapiens	RGMB	285704	Homo sapiens	PAR-CLIP	Functional MTI (Weak)	20371350
hsa-miR-216a-3p	MIRT297083	Homo sapiens	RGPD4	285190	Homo sapiens	PAR-CLIP	Functional MTI (Weak)	21572407
hsa-miR-5590-3p	MIRT297111	Homo sapiens	RGPD4	285190	Homo sapiens	PAR-CLIP	Functional MTI (Weak)	21572407
hsa-miR-1827	MIRT694254	Homo sapiens	RGS9BP	388531	Homo sapiens	PAR-CLIP	Functional MTI (Weak)	27292025
hsa-miR-5590-3p	MIRT554748	Homo sapiens	RHOC	389	Homo sapiens	PAR-CLIP	Functional MTI (Weak)	21572407
hsa-miR-216b-3p	MIRT513529	Homo sapiens	RHOQ	23433	Homo sapiens	PAR-CLIP	Functional MTI (Weak)	23446348
hsa-miR-216b-3p	MIRT513529	Homo sapiens	RHOQ	23433	Homo sapiens	PAR-CLIP	Functional MTI (Weak)	22012620
hsa-miR-30c-2-3p	MIRT764716	Homo sapiens	RIF1	55183	Homo sapiens	PAR-CLIP	Functional MTI (Weak)	27292025
hsa-miR-216b-5p	MIRT505904	Homo sapiens	RIMS3	9783	Homo sapiens	PAR-CLIP	Functional MTI (Weak)	23446348
hsa-miR-216b-5p	MIRT505904	Homo sapiens	RIMS3	9783	Homo sapiens	PAR-CLIP	Functional MTI (Weak)	21572407
hsa-miR-216b-5p	MIRT505904	Homo sapiens	RIMS3	9783	Homo sapiens	PAR-CLIP	Functional MTI (Weak)	20371350
hsa-miR-1827	MIRT563823	Homo sapiens	RIPK4	54101	Homo sapiens	PAR-CLIP	Functional MTI (Weak)	20371350
hsa-miR-5590-3p	MIRT541090	Homo sapiens	RLIM	51132	Homo sapiens	PAR-CLIP	Functional MTI (Weak)	21572407
hsa-miR-1827	MIRT763101	Homo sapiens	RLIM	51132	Homo sapiens	PAR-CLIP	Functional MTI (Weak)	27292025
hsa-miR-5590-3p	MIRT534639	Homo sapiens	RNASEH1	246243	Homo sapiens	PAR-CLIP	Functional MTI (Weak)	22012620
hsa-miR-5590-3p	MIRT534639	Homo sapiens	RNASEH1	246243	Homo sapiens	PAR-CLIP	Functional MTI (Weak)	21572407
hsa-miR-30c-2-3p	MIRT457835	Homo sapiens	RNASEH2B	79621	Homo sapiens	PAR-CLIP	Functional MTI (Weak)	23592263
hsa-miR-30c-2-3p	MIRT457835	Homo sapiens	RNASEH2B	79621	Homo sapiens	PAR-CLIP	Functional MTI (Weak)	24398324
hsa-miR-1827	MIRT763102	Homo sapiens	RNF125	54941	Homo sapiens	PAR-CLIP	Functional MTI (Weak)	27292025
hsa-miR-216a-3p	MIRT534667	Homo sapiens	RNF152	220441	Homo sapiens	PAR-CLIP	Functional MTI (Weak)	22012620
hsa-miR-216a-3p	MIRT739024	Homo sapiens	RNF187	149603	Homo sapiens	PAR-CLIP	Functional MTI (Weak)	26701625
hsa-miR-1827	MIRT469064	Homo sapiens	RNF20	56254	Homo sapiens	PAR-CLIP	Functional MTI (Weak)	23592263
hsa-miR-148a-3p	MIRT561658	Homo sapiens	RNF219	79596	Homo sapiens	PAR-CLIP	Functional MTI (Weak)	20371350
hsa-miR-1827	MIRT469037	Homo sapiens	RNF38	152006	Homo sapiens	PAR-CLIP	Functional MTI (Weak)	23592263
hsa-miR-1827	MIRT469037	Homo sapiens	RNF38	152006	Homo sapiens	PAR-CLIP	Functional MTI (Weak)	24398324
hsa-miR-1827	MIRT469037	Homo sapiens	RNF38	152006	Homo sapiens	PAR-CLIP	Functional MTI (Weak)	20371350
hsa-miR-1827	MIRT469037	Homo sapiens	RNF38	152006	Homo sapiens	PAR-CLIP	Functional MTI (Weak)	26701625
hsa-miR-216b-3p	MIRT739031	Homo sapiens	RNMT	8731	Homo sapiens	PAR-CLIP	Functional MTI (Weak)	26701625
hsa-miR-217	MIRT000481	Homo sapiens	ROBO1	6091	Homo sapiens	qRT-PCR//Luciferase reporter assay//Western blot	Functional MTI	20300657
hsa-miR-5590-3p	MIRT554660	Homo sapiens	ROBO1	6091	Homo sapiens	PAR-CLIP	Functional MTI (Weak)	21572407
hsa-miR-148a-3p	MIRT053483	Homo sapiens	ROCK1	6093	Homo sapiens	Immunohistochemistry//Luciferase reporter assay//qRT-PCR//Western blot	Functional MTI	21994419
hsa-miR-148a-3p	MIRT053483	Homo sapiens	ROCK1	6093	Homo sapiens	Luciferase reporter assay	Functional MTI	23670799
hsa-miR-30c-2-3p	MIRT739878	Homo sapiens	RPAP1	26015	Homo sapiens	PAR-CLIP	Functional MTI (Weak)	26701625
hsa-miR-1827	MIRT514059	Homo sapiens	RPAP2	79871	Homo sapiens	PAR-CLIP	Functional MTI (Weak)	23446348
hsa-miR-5590-3p	MIRT543566	Homo sapiens	RPF2	84154	Homo sapiens	PAR-CLIP	Functional MTI (Weak)	21572407
hsa-miR-5590-3p	MIRT543566	Homo sapiens	RPF2	84154	Homo sapiens	PAR-CLIP	Functional MTI (Weak)	20371350
hsa-miR-1827	MIRT763103	Homo sapiens	RPL18A	6142	Homo sapiens	PAR-CLIP	Functional MTI (Weak)	27292025
hsa-miR-30c-2-3p	MIRT516204	Homo sapiens	RPP30	10556	Homo sapiens	PAR-CLIP	Functional MTI (Weak)	23446348
hsa-miR-1827	MIRT574498	Homo sapiens	RPS15A	6210	Homo sapiens	PAR-CLIP	Functional MTI (Weak)	20371350
hsa-miR-1827	MIRT508198	Homo sapiens	RPS19	6223	Homo sapiens	PAR-CLIP	Functional MTI (Weak)	23446348
hsa-miR-1827	MIRT508198	Homo sapiens	RPS19	6223	Homo sapiens	PAR-CLIP	Functional MTI (Weak)	21572407
hsa-miR-1827	MIRT508198	Homo sapiens	RPS19	6223	Homo sapiens	PAR-CLIP	Functional MTI (Weak)	20371350
hsa-miR-216a-3p	MIRT245621	Homo sapiens	RPS24	6229	Homo sapiens	PAR-CLIP	Functional MTI (Weak)	27292025
hsa-miR-148a-3p	MIRT468920	Homo sapiens	RPS6KA4	8986	Homo sapiens	PAR-CLIP	Functional MTI (Weak)	23592263
hsa-miR-148a-3p	MIRT004504	Homo sapiens	RPS6KA5	9252	Homo sapiens	qRT-PCR//Luciferase reporter assay//Western blot//Reporter assay	Functional MTI	20406806
hsa-miR-5590-3p	MIRT534568	Homo sapiens	RPS6KA5	9252	Homo sapiens	PAR-CLIP	Functional MTI (Weak)	22012620
hsa-miR-5590-3p	MIRT534568	Homo sapiens	RPS6KA5	9252	Homo sapiens	PAR-CLIP	Functional MTI (Weak)	21572407
hsa-miR-5590-3p	MIRT571675	Homo sapiens	RRAS2	22800	Homo sapiens	PAR-CLIP	Functional MTI (Weak)	20371350
hsa-miR-216a-3p	MIRT468889	Homo sapiens	RREB1	6239	Homo sapiens	PAR-CLIP	Functional MTI (Weak)	23592263
hsa-miR-216a-3p	MIRT468889	Homo sapiens	RREB1	6239	Homo sapiens	PAR-CLIP	Functional MTI (Weak)	26701625
hsa-miR-5590-3p	MIRT554548	Homo sapiens	RRN3	54700	Homo sapiens	PAR-CLIP	Functional MTI (Weak)	21572407
hsa-miR-1827	MIRT763104	Homo sapiens	RSBN1L	222194	Homo sapiens	PAR-CLIP	Functional MTI (Weak)	27292025
hsa-miR-1827	MIRT549656	Homo sapiens	RSL1D1	26156	Homo sapiens	PAR-CLIP	Functional MTI (Weak)	21572407
hsa-miR-1827	MIRT508505	Homo sapiens	RSRC1	51319	Homo sapiens	PAR-CLIP	Functional MTI (Weak)	23446348
hsa-miR-1827	MIRT508505	Homo sapiens	RSRC1	51319	Homo sapiens	PAR-CLIP	Functional MTI (Weak)	21572407
hsa-miR-1827	MIRT508505	Homo sapiens	RSRC1	51319	Homo sapiens	PAR-CLIP	Functional MTI (Weak)	20371350
hsa-miR-1827	MIRT763105	Homo sapiens	RTL8C	8933	Homo sapiens	PAR-CLIP	Functional MTI (Weak)	27292025
hsa-miR-148a-3p	MIRT053518	Homo sapiens	RUNX3	864	Homo sapiens	qRT-PCR//Western blot	Functional MTI	23549984
hsa-miR-148a-3p	MIRT438751	Homo sapiens	S1PR1	1901	Homo sapiens	Immunohistochemistry//Luciferase reporter assay//qRT-PCR//Western blot	Functional MTI	24798342
hsa-miR-148a-3p	MIRT438751	Homo sapiens	S1PR1	1901	Homo sapiens	qRT-PCR//Luciferase reporter assay//Western blot	Functional MTI	25574238
hsa-miR-148a-3p	MIRT438751	Homo sapiens	S1PR1	1901	Homo sapiens	Luciferase reporter assay//qRT-PCR//Western blot	Functional MTI	26004261
hsa-miR-30c-2-3p	MIRT764717	Homo sapiens	S1PR2	9294	Homo sapiens	PAR-CLIP	Functional MTI (Weak)	27292025
hsa-miR-216b-3p	MIRT534538	Homo sapiens	SACS	26278	Homo sapiens	PAR-CLIP	Functional MTI (Weak)	22012620
hsa-miR-216b-3p	MIRT534538	Homo sapiens	SACS	26278	Homo sapiens	PAR-CLIP	Functional MTI (Weak)	21572407
hsa-miR-1827	MIRT534532	Homo sapiens	SALL1	6299	Homo sapiens	PAR-CLIP	Functional MTI (Weak)	22012620
hsa-miR-5590-3p	MIRT554478	Homo sapiens	SAMD12	401474	Homo sapiens	PAR-CLIP	Functional MTI (Weak)	21572407
hsa-miR-1827	MIRT458953	Homo sapiens	SAMD4B	55095	Homo sapiens	PAR-CLIP	Functional MTI (Weak)	23592263
hsa-miR-1827	MIRT458953	Homo sapiens	SAMD4B	55095	Homo sapiens	PAR-CLIP	Functional MTI (Weak)	26701625
hsa-miR-5590-3p	MIRT492414	Homo sapiens	SCARB2	950	Homo sapiens	PAR-CLIP	Functional MTI (Weak)	23592263
hsa-miR-5590-3p	MIRT260960	Homo sapiens	SCD	6319	Homo sapiens	PAR-CLIP	Functional MTI (Weak)	21572407
hsa-miR-1827	MIRT680908	Homo sapiens	SCN3B	55800	Homo sapiens	PAR-CLIP	Functional MTI (Weak)	27292025
hsa-miR-1827	MIRT681642	Homo sapiens	SCRG1	11341	Homo sapiens	PAR-CLIP	Functional MTI (Weak)	27292025
hsa-miR-216b-3p	MIRT733615	Homo sapiens	SDCBP	6386	Homo sapiens	Luciferase reporter assay//qRT-PCR//Western blot	Functional MTI	27720715
hsa-miR-216a-3p	MIRT336553	Homo sapiens	SDE2	163859	Homo sapiens	PAR-CLIP	Functional MTI (Weak)	20371350
hsa-miR-1827	MIRT460513	Homo sapiens	SDE2	163859	Homo sapiens	PAR-CLIP	Functional MTI (Weak)	23592263
hsa-miR-216a-3p	MIRT763870	Homo sapiens	SDK2	54549	Homo sapiens	PAR-CLIP	Functional MTI (Weak)	27292025
hsa-miR-216b-5p	MIRT534444	Homo sapiens	SDR16C5	195814	Homo sapiens	PAR-CLIP	Functional MTI (Weak)	22012620
hsa-miR-216a-5p	MIRT534445	Homo sapiens	SDR16C5	195814	Homo sapiens	PAR-CLIP	Functional MTI (Weak)	22012620
hsa-miR-1827	MIRT565794	Homo sapiens	SEC14L5	9717	Homo sapiens	PAR-CLIP	Functional MTI (Weak)	20371350
hsa-miR-216a-3p	MIRT739025	Homo sapiens	SEC16A	9919	Homo sapiens	PAR-CLIP	Functional MTI (Weak)	26701625
hsa-miR-216a-5p	MIRT569677	Homo sapiens	SEC23B	10483	Homo sapiens	PAR-CLIP	Functional MTI (Weak)	20371350
hsa-miR-216a-5p	MIRT569677	Homo sapiens	SEC23B	10483	Homo sapiens	PAR-CLIP	Functional MTI (Weak)	27292025
hsa-miR-30c-2-3p	MIRT739879	Homo sapiens	SEC61A1	29927	Homo sapiens	PAR-CLIP	Functional MTI (Weak)	26701625
hsa-miR-148a-3p	MIRT025998	Homo sapiens	SECISBP2L	9728	Homo sapiens	Sequencing//PAR-CLIP	Functional MTI (Weak)	20371350
hsa-miR-148a-3p	MIRT025998	Homo sapiens	SECISBP2L	9728	Homo sapiens	PAR-CLIP	Functional MTI (Weak)	23592263
hsa-miR-148a-3p	MIRT025998	Homo sapiens	SECISBP2L	9728	Homo sapiens	PAR-CLIP	Functional MTI (Weak)	21572407
hsa-miR-148a-3p	MIRT025998	Homo sapiens	SECISBP2L	9728	Homo sapiens	PAR-CLIP	Functional MTI (Weak)	26701625
hsa-miR-148a-3p	MIRT025998	Homo sapiens	SECISBP2L	9728	Homo sapiens	PAR-CLIP	Functional MTI (Weak)	27292025
hsa-miR-5590-3p	MIRT450543	Homo sapiens	SEM1	7979	Homo sapiens	PAR-CLIP	Functional MTI (Weak)	22100165
hsa-miR-216b-3p	MIRT448485	Homo sapiens	SEMA4F	10505	Homo sapiens	PAR-CLIP	Functional MTI (Weak)	22100165
hsa-miR-5590-3p	MIRT498092	Homo sapiens	SEMA7A	8482	Homo sapiens	PAR-CLIP	Functional MTI (Weak)	22291592
hsa-miR-1827	MIRT541070	Homo sapiens	SENP5	205564	Homo sapiens	PAR-CLIP	Functional MTI (Weak)	21572407
hsa-miR-1827	MIRT541070	Homo sapiens	SENP5	205564	Homo sapiens	PAR-CLIP	Functional MTI (Weak)	27292025
hsa-miR-30c-2-3p	MIRT456470	Homo sapiens	SERAC1	84947	Homo sapiens	PAR-CLIP	Functional MTI (Weak)	23592263
hsa-miR-1827	MIRT468581	Homo sapiens	SERBP1	26135	Homo sapiens	PAR-CLIP	Functional MTI (Weak)	23592263
hsa-miR-1827	MIRT468581	Homo sapiens	SERBP1	26135	Homo sapiens	PAR-CLIP	Functional MTI (Weak)	23446348
hsa-miR-1827	MIRT468581	Homo sapiens	SERBP1	26135	Homo sapiens	PAR-CLIP	Functional MTI (Weak)	21572407
hsa-miR-148a-3p	MIRT053477	Homo sapiens	SERPINE1	5054	Homo sapiens	Luciferase reporter assay//Microarray//qRT-PCR	Functional MTI	21703006
hsa-miR-1827	MIRT373698	Homo sapiens	SERPINH1	871	Homo sapiens	PAR-CLIP	Functional MTI (Weak)	24398324
hsa-miR-1827	MIRT763106	Homo sapiens	SERTAD1	29950	Homo sapiens	PAR-CLIP	Functional MTI (Weak)	27292025
hsa-miR-30c-2-3p	MIRT764718	Homo sapiens	SERTAD1	29950	Homo sapiens	PAR-CLIP	Functional MTI (Weak)	27292025
hsa-miR-216a-3p	MIRT565763	Homo sapiens	SERTAD2	9792	Homo sapiens	PAR-CLIP	Functional MTI (Weak)	20371350
hsa-miR-1827	MIRT763107	Homo sapiens	SESN1	27244	Homo sapiens	PAR-CLIP	Functional MTI (Weak)	27292025
hsa-miR-148a-3p	MIRT565733	Homo sapiens	SESN3	143686	Homo sapiens	PAR-CLIP	Functional MTI (Weak)	20371350
hsa-miR-30c-2-3p	MIRT739880	Homo sapiens	SETD1B	23067	Homo sapiens	PAR-CLIP	Functional MTI (Weak)	26701625
hsa-miR-216a-3p	MIRT468406	Homo sapiens	SETD3	84193	Homo sapiens	PAR-CLIP	Functional MTI (Weak)	23592263
hsa-miR-1827	MIRT092739	Homo sapiens	SETD5	55209	Homo sapiens	PAR-CLIP	Functional MTI (Weak)	23592263
hsa-miR-1827	MIRT092739	Homo sapiens	SETD5	55209	Homo sapiens	PAR-CLIP	Functional MTI (Weak)	21572407
hsa-miR-30c-2-3p	MIRT739881	Homo sapiens	SETD5	55209	Homo sapiens	PAR-CLIP	Functional MTI (Weak)	26701625
hsa-miR-30c-2-3p	MIRT739882	Homo sapiens	SETD7	80854	Homo sapiens	PAR-CLIP	Functional MTI (Weak)	26701625
hsa-miR-1827	MIRT763108	Homo sapiens	SETD9	133383	Homo sapiens	PAR-CLIP	Functional MTI (Weak)	27292025
hsa-miR-30c-2-3p	MIRT510788	Homo sapiens	SF3B3	23450	Homo sapiens	PAR-CLIP	Functional MTI (Weak)	23446348
hsa-miR-30c-2-3p	MIRT510788	Homo sapiens	SF3B3	23450	Homo sapiens	PAR-CLIP	Functional MTI (Weak)	20371350
hsa-miR-1827	MIRT763109	Homo sapiens	SFMBT2	57713	Homo sapiens	PAR-CLIP	Functional MTI (Weak)	27292025
hsa-miR-217	MIRT508428	Homo sapiens	SFTPB	6439	Homo sapiens	PAR-CLIP	Functional MTI (Weak)	23446348
hsa-miR-216a-3p	MIRT763871	Homo sapiens	SFXN1	94081	Homo sapiens	PAR-CLIP	Functional MTI (Weak)	27292025
hsa-miR-1827	MIRT763110	Homo sapiens	SFXN2	118980	Homo sapiens	PAR-CLIP	Functional MTI (Weak)	27292025
hsa-miR-1827	MIRT763111	Homo sapiens	SFXN3	81855	Homo sapiens	PAR-CLIP	Functional MTI (Weak)	27292025
hsa-miR-216a-3p	MIRT468250	Homo sapiens	SFXN4	119559	Homo sapiens	PAR-CLIP	Functional MTI (Weak)	23592263
hsa-miR-216a-3p	MIRT057007	Homo sapiens	SGPL1	8879	Homo sapiens	PAR-CLIP	Functional MTI (Weak)	23592263
hsa-miR-1827	MIRT458638	Homo sapiens	SGPP2	130367	Homo sapiens	PAR-CLIP	Functional MTI (Weak)	23592263
hsa-miR-1827	MIRT763112	Homo sapiens	SGSM2	9905	Homo sapiens	PAR-CLIP	Functional MTI (Weak)	27292025
hsa-miR-1827	MIRT763113	Homo sapiens	SH3BP2	6452	Homo sapiens	PAR-CLIP	Functional MTI (Weak)	27292025
hsa-miR-148a-3p	MIRT382244	Homo sapiens	SH3PXD2A	9644	Homo sapiens	PAR-CLIP	Functional MTI (Weak)	23592263
hsa-miR-1827	MIRT763114	Homo sapiens	SH3RF2	153769	Homo sapiens	PAR-CLIP	Functional MTI (Weak)	27292025
hsa-miR-1827	MIRT763115	Homo sapiens	SHMT1	6470	Homo sapiens	PAR-CLIP	Functional MTI (Weak)	27292025
hsa-miR-216a-3p	MIRT125964	Homo sapiens	SHOC2	8036	Homo sapiens	PAR-CLIP	Functional MTI (Weak)	23592263
hsa-miR-216a-3p	MIRT125964	Homo sapiens	SHOC2	8036	Homo sapiens	PAR-CLIP	Functional MTI (Weak)	21572407
hsa-miR-216a-3p	MIRT125964	Homo sapiens	SHOC2	8036	Homo sapiens	PAR-CLIP	Functional MTI (Weak)	20371350
hsa-miR-1827	MIRT738147	Homo sapiens	SIAE	54414	Homo sapiens	PAR-CLIP	Functional MTI (Weak)	26701625
hsa-miR-1827	MIRT738147	Homo sapiens	SIAE	54414	Homo sapiens	PAR-CLIP	Functional MTI (Weak)	27292025
hsa-miR-1827	MIRT456802	Homo sapiens	SIGLEC14	100049587	Homo sapiens	PAR-CLIP	Functional MTI (Weak)	23592263
hsa-miR-1827	MIRT456802	Homo sapiens	SIGLEC14	100049587	Homo sapiens	PAR-CLIP	Functional MTI (Weak)	27292025
hsa-miR-216a-5p	MIRT763884	Homo sapiens	SIGLEC6	946	Homo sapiens	PAR-CLIP	Functional MTI (Weak)	27292025
hsa-miR-5590-3p	MIRT545604	Homo sapiens	SIGLEC9	27180	Homo sapiens	PAR-CLIP	Functional MTI (Weak)	21572407
hsa-miR-216a-5p	MIRT763885	Homo sapiens	SIGLEC9	27180	Homo sapiens	PAR-CLIP	Functional MTI (Weak)	27292025
hsa-miR-148a-3p	MIRT155749	Homo sapiens	SIK1	150094	Homo sapiens	PAR-CLIP	Functional MTI (Weak)	23592263
hsa-miR-148a-3p	MIRT155749	Homo sapiens	SIK1	150094	Homo sapiens	PAR-CLIP	Functional MTI (Weak)	23446348
hsa-miR-148a-3p	MIRT155749	Homo sapiens	SIK1	150094	Homo sapiens	PAR-CLIP	Functional MTI (Weak)	21572407
hsa-miR-217	MIRT000144	Homo sapiens	SIRT1	23411	Homo sapiens	Luciferase reporter assay//Western blot	Functional MTI	19786632
hsa-miR-217	MIRT000144	Homo sapiens	SIRT1	23411	Homo sapiens	Luciferase reporter assay//Western blot//qRT-PCR	Functional MTI	25172416
hsa-miR-216a-5p	MIRT005018	Homo sapiens	SIRT1	23411	Homo sapiens	Luciferase reporter assay//Western blot	Non-Functional MTI	19786632
hsa-miR-5590-3p	MIRT561607	Homo sapiens	SIVA1	10572	Homo sapiens	PAR-CLIP	Functional MTI (Weak)	20371350
hsa-miR-148a-3p	MIRT497883	Homo sapiens	SLC12A7	10723	Homo sapiens	PAR-CLIP	Functional MTI (Weak)	22291592
hsa-miR-216a-3p	MIRT739026	Homo sapiens	SLC16A1	6566	Homo sapiens	PAR-CLIP	Functional MTI (Weak)	26701625
hsa-miR-1827	MIRT554229	Homo sapiens	SLC17A5	26503	Homo sapiens	PAR-CLIP	Functional MTI (Weak)	21572407
hsa-miR-216a-3p	MIRT532362	Homo sapiens	SLC1A4	6509	Homo sapiens	PAR-CLIP	Functional MTI (Weak)	22012620
hsa-miR-5590-3p	MIRT467893	Homo sapiens	SLC22A23	63027	Homo sapiens	PAR-CLIP	Functional MTI (Weak)	23592263
hsa-miR-5590-3p	MIRT521093	Homo sapiens	SLC24A2	25769	Homo sapiens	PAR-CLIP	Functional MTI (Weak)	23446348
hsa-miR-5590-3p	MIRT521093	Homo sapiens	SLC24A2	25769	Homo sapiens	PAR-CLIP	Functional MTI (Weak)	20371350
hsa-miR-30c-2-3p	MIRT503416	Homo sapiens	SLC25A45	283130	Homo sapiens	PAR-CLIP	Functional MTI (Weak)	23446348
hsa-miR-30c-2-3p	MIRT503416	Homo sapiens	SLC25A45	283130	Homo sapiens	PAR-CLIP	Functional MTI (Weak)	21572407
hsa-miR-1827	MIRT503430	Homo sapiens	SLC25A45	283130	Homo sapiens	PAR-CLIP	Functional MTI (Weak)	23446348
hsa-miR-1827	MIRT503430	Homo sapiens	SLC25A45	283130	Homo sapiens	PAR-CLIP	Functional MTI (Weak)	21572407
hsa-miR-5590-3p	MIRT542052	Homo sapiens	SLC25A46	91137	Homo sapiens	PAR-CLIP	Functional MTI (Weak)	21572407
hsa-miR-1827	MIRT763116	Homo sapiens	SLC27A4	10999	Homo sapiens	PAR-CLIP	Functional MTI (Weak)	27292025
hsa-miR-1827	MIRT454489	Homo sapiens	SLC29A1	2030	Homo sapiens	PAR-CLIP	Functional MTI (Weak)	23592263
hsa-miR-1827	MIRT454489	Homo sapiens	SLC29A1	2030	Homo sapiens	PAR-CLIP	Functional MTI (Weak)	26701625
hsa-miR-1827	MIRT550574	Homo sapiens	SLC2A5	6518	Homo sapiens	PAR-CLIP	Functional MTI (Weak)	21572407
hsa-miR-1827	MIRT550574	Homo sapiens	SLC2A5	6518	Homo sapiens	PAR-CLIP	Functional MTI (Weak)	27292025
hsa-miR-1827	MIRT763117	Homo sapiens	SLC30A10	55532	Homo sapiens	PAR-CLIP	Functional MTI (Weak)	27292025
hsa-miR-1827	MIRT178642	Homo sapiens	SLC30A7	148867	Homo sapiens	PAR-CLIP	Functional MTI (Weak)	20371350
hsa-miR-5590-3p	MIRT560449	Homo sapiens	SLC30A7	148867	Homo sapiens	PAR-CLIP	Functional MTI (Weak)	20371350
hsa-miR-1827	MIRT447909	Homo sapiens	SLC35E2	9906	Homo sapiens	PAR-CLIP	Functional MTI (Weak)	22100165
hsa-miR-1827	MIRT454064	Homo sapiens	SLC35E3	55508	Homo sapiens	PAR-CLIP	Functional MTI (Weak)	23592263
hsa-miR-1827	MIRT467755	Homo sapiens	SLC35F1	222553	Homo sapiens	PAR-CLIP	Functional MTI (Weak)	23592263
hsa-miR-1827	MIRT467755	Homo sapiens	SLC35F1	222553	Homo sapiens	PAR-CLIP	Functional MTI (Weak)	23446348
hsa-miR-1827	MIRT377071	Homo sapiens	SLC35F6	54978	Homo sapiens	PAR-CLIP	Functional MTI (Weak)	23592263
hsa-miR-5590-3p	MIRT444951	Homo sapiens	SLC38A1	81539	Homo sapiens	PAR-CLIP	Functional MTI (Weak)	22100165
hsa-miR-148a-3p	MIRT467697	Homo sapiens	SLC38A2	54407	Homo sapiens	PAR-CLIP	Functional MTI (Weak)	23592263
hsa-miR-148a-3p	MIRT467697	Homo sapiens	SLC38A2	54407	Homo sapiens	PAR-CLIP	Functional MTI (Weak)	21572407
hsa-miR-5590-3p	MIRT467699	Homo sapiens	SLC38A2	54407	Homo sapiens	PAR-CLIP	Functional MTI (Weak)	23592263
hsa-miR-5590-3p	MIRT467699	Homo sapiens	SLC38A2	54407	Homo sapiens	PAR-CLIP	Functional MTI (Weak)	21572407
hsa-miR-216a-3p	MIRT317521	Homo sapiens	SLC39A7	7922	Homo sapiens	PAR-CLIP	Functional MTI (Weak)	21572407
hsa-miR-1827	MIRT763118	Homo sapiens	SLC41A2	84102	Homo sapiens	PAR-CLIP	Functional MTI (Weak)	27292025
hsa-miR-1827	MIRT763119	Homo sapiens	SLC45A4	57210	Homo sapiens	PAR-CLIP	Functional MTI (Weak)	27292025
hsa-miR-216a-3p	MIRT500101	Homo sapiens	SLC46A3	283537	Homo sapiens	PAR-CLIP	Functional MTI (Weak)	24398324
hsa-miR-1827	MIRT738148	Homo sapiens	SLC5A5	6528	Homo sapiens	PAR-CLIP	Functional MTI (Weak)	26701625
hsa-miR-1827	MIRT738149	Homo sapiens	SLC9A3R1	9368	Homo sapiens	PAR-CLIP	Functional MTI (Weak)	26701625
hsa-miR-1827	MIRT461399	Homo sapiens	SLFN12L	100506736	Homo sapiens	PAR-CLIP	Functional MTI (Weak)	23592263
hsa-miR-1827	MIRT461399	Homo sapiens	SLFN12L	100506736	Homo sapiens	PAR-CLIP	Functional MTI (Weak)	23446348
hsa-miR-1827	MIRT461399	Homo sapiens	SLFN12L	100506736	Homo sapiens	PAR-CLIP	Functional MTI (Weak)	21572407
hsa-miR-1827	MIRT461399	Homo sapiens	SLFN12L	100506736	Homo sapiens	PAR-CLIP	Functional MTI (Weak)	20371350
hsa-miR-1827	MIRT461399	Homo sapiens	SLFN12L	100506736	Homo sapiens	PAR-CLIP	Functional MTI (Weak)	26701625
hsa-miR-5590-3p	MIRT467576	Homo sapiens	SLITRK4	139065	Homo sapiens	PAR-CLIP	Functional MTI (Weak)	23592263
hsa-miR-1827	MIRT514483	Homo sapiens	SLPI	6590	Homo sapiens	PAR-CLIP	Functional MTI (Weak)	23446348
hsa-miR-1827	MIRT514483	Homo sapiens	SLPI	6590	Homo sapiens	PAR-CLIP	Functional MTI (Weak)	21572407
hsa-miR-148a-3p	MIRT053560	Homo sapiens	SMAD2	4087	Homo sapiens	Luciferase reporter assay//qRT-PCR//Western blot	Functional MTI	23873106
hsa-miR-148a-3p	MIRT053560	Homo sapiens	SMAD2	4087	Homo sapiens	Flow//Immunofluorescence//Luciferase reporter assay//qRT-PCR//Western blot	Functional MTI	26983401
hsa-miR-148a-3p	MIRT053560	Homo sapiens	SMAD2	4087	Homo sapiens	Luciferase reporter assay//qRT-PCR//Western blot	Functional MTI	26106521
hsa-miR-148a-3p	MIRT053560	Homo sapiens	SMAD2	4087	Homo sapiens	Immunohistochemistry//Luciferase reporter assay//qRT-PCR//Western blot	Functional MTI	25980823
hsa-miR-217	MIRT007153	Homo sapiens	SMAD7	4092	Homo sapiens	Luciferase reporter assay	Functional MTI	23471579
hsa-miR-216a-5p	MIRT007154	Homo sapiens	SMAD7	4092	Homo sapiens	Luciferase reporter assay	Functional MTI	23471579
hsa-miR-1827	MIRT113304	Homo sapiens	SMARCD1	6602	Homo sapiens	PAR-CLIP	Functional MTI (Weak)	23592263
hsa-miR-30c-2-3p	MIRT739883	Homo sapiens	SMC1A	8243	Homo sapiens	PAR-CLIP	Functional MTI (Weak)	26701625
hsa-miR-1827	MIRT563667	Homo sapiens	SMC4	10051	Homo sapiens	PAR-CLIP	Functional MTI (Weak)	20371350
hsa-miR-1827	MIRT563667	Homo sapiens	SMC4	10051	Homo sapiens	PAR-CLIP	Functional MTI (Weak)	27292025
hsa-miR-216b-3p	MIRT483613	Homo sapiens	SMC5	23137	Homo sapiens	PAR-CLIP	Functional MTI (Weak)	23592263
hsa-miR-1827	MIRT682153	Homo sapiens	SMS	6611	Homo sapiens	PAR-CLIP	Functional MTI (Weak)	26701625
hsa-miR-1827	MIRT682153	Homo sapiens	SMS	6611	Homo sapiens	PAR-CLIP	Functional MTI (Weak)	27292025
hsa-miR-5590-3p	MIRT505560	Homo sapiens	SMUG1	23583	Homo sapiens	PAR-CLIP	Functional MTI (Weak)	23446348
hsa-miR-30c-2-3p	MIRT732844	Homo sapiens	SNAI1	6615	Homo sapiens	Luciferase reporter assay//qRT-PCR//Western blot	Functional MTI	28127848
hsa-miR-1827	MIRT738150	Homo sapiens	SNAPC3	6619	Homo sapiens	PAR-CLIP	Functional MTI (Weak)	26701625
hsa-miR-148a-3p	MIRT025994	Homo sapiens	SNAPIN	23557	Homo sapiens	PAR-CLIP	Functional MTI (Weak)	23592263
hsa-miR-216a-3p	MIRT303307	Homo sapiens	SNRNP27	11017	Homo sapiens	PAR-CLIP	Functional MTI (Weak)	23592263
hsa-miR-217	MIRT462007	Homo sapiens	SNRNP27	11017	Homo sapiens	PAR-CLIP	Functional MTI (Weak)	23592263
hsa-miR-1827	MIRT763120	Homo sapiens	SNRNP35	11066	Homo sapiens	PAR-CLIP	Functional MTI (Weak)	27292025
hsa-miR-1827	MIRT459753	Homo sapiens	SNRPD1	6632	Homo sapiens	PAR-CLIP	Functional MTI (Weak)	23592263
hsa-miR-5590-3p	MIRT545736	Homo sapiens	SNRPD3	6634	Homo sapiens	PAR-CLIP	Functional MTI (Weak)	21572407
hsa-miR-30c-2-3p	MIRT498724	Homo sapiens	SNTN	132203	Homo sapiens	PAR-CLIP	Functional MTI (Weak)	24398324
hsa-miR-30c-2-3p	MIRT498724	Homo sapiens	SNTN	132203	Homo sapiens	PAR-CLIP	Functional MTI (Weak)	23446348
hsa-miR-30c-2-3p	MIRT498724	Homo sapiens	SNTN	132203	Homo sapiens	PAR-CLIP	Functional MTI (Weak)	21572407
hsa-miR-1827	MIRT498737	Homo sapiens	SNTN	132203	Homo sapiens	PAR-CLIP	Functional MTI (Weak)	24398324
hsa-miR-1827	MIRT498737	Homo sapiens	SNTN	132203	Homo sapiens	PAR-CLIP	Functional MTI (Weak)	23446348
hsa-miR-1827	MIRT498737	Homo sapiens	SNTN	132203	Homo sapiens	PAR-CLIP	Functional MTI (Weak)	21572407
hsa-miR-1827	MIRT458462	Homo sapiens	SNX22	79856	Homo sapiens	PAR-CLIP	Functional MTI (Weak)	23592263
hsa-miR-1827	MIRT458462	Homo sapiens	SNX22	79856	Homo sapiens	PAR-CLIP	Functional MTI (Weak)	23446348
hsa-miR-1827	MIRT458462	Homo sapiens	SNX22	79856	Homo sapiens	PAR-CLIP	Functional MTI (Weak)	21572407
hsa-miR-1827	MIRT458462	Homo sapiens	SNX22	79856	Homo sapiens	PAR-CLIP	Functional MTI (Weak)	26701625
hsa-miR-5590-3p	MIRT526212	Homo sapiens	SNX24	28966	Homo sapiens	PAR-CLIP	Functional MTI (Weak)	22012620
hsa-miR-216b-3p	MIRT525326	Homo sapiens	SNX29	92017	Homo sapiens	PAR-CLIP	Functional MTI (Weak)	22012620
hsa-miR-5590-3p	MIRT546429	Homo sapiens	SNX5	27131	Homo sapiens	PAR-CLIP	Functional MTI (Weak)	21572407
hsa-miR-5590-3p	MIRT525758	Homo sapiens	SOD2	6648	Homo sapiens	PAR-CLIP	Functional MTI (Weak)	22012620
hsa-miR-5590-3p	MIRT565535	Homo sapiens	SON	6651	Homo sapiens	PAR-CLIP	Functional MTI (Weak)	20371350
hsa-miR-216a-3p	MIRT405400	Homo sapiens	SP1	6667	Homo sapiens	PAR-CLIP	Functional MTI (Weak)	20371350
hsa-miR-1827	MIRT763121	Homo sapiens	SP140L	93349	Homo sapiens	PAR-CLIP	Functional MTI (Weak)	27292025
hsa-miR-30c-2-3p	MIRT764719	Homo sapiens	SP140L	93349	Homo sapiens	PAR-CLIP	Functional MTI (Weak)	27292025
hsa-miR-1827	MIRT488676	Homo sapiens	SPAM1	6677	Homo sapiens	PAR-CLIP	Functional MTI (Weak)	23592263
hsa-miR-1827	MIRT738151	Homo sapiens	SPEM1	374768	Homo sapiens	PAR-CLIP	Functional MTI (Weak)	26701625
hsa-miR-1827	MIRT738151	Homo sapiens	SPEM1	374768	Homo sapiens	PAR-CLIP	Functional MTI (Weak)	27292025
hsa-miR-5590-3p	MIRT525476	Homo sapiens	SPIC	121599	Homo sapiens	PAR-CLIP	Functional MTI (Weak)	22012620
hsa-miR-1827	MIRT467254	Homo sapiens	SPPL2A	84888	Homo sapiens	PAR-CLIP	Functional MTI (Weak)	23592263
hsa-miR-5590-3p	MIRT500977	Homo sapiens	SPPL2A	84888	Homo sapiens	PAR-CLIP	Functional MTI (Weak)	24398324
hsa-miR-5590-3p	MIRT500977	Homo sapiens	SPPL2A	84888	Homo sapiens	PAR-CLIP	Functional MTI (Weak)	21572407
hsa-miR-1827	MIRT500974	Homo sapiens	SPRYD4	283377	Homo sapiens	PAR-CLIP	Functional MTI (Weak)	24398324
hsa-miR-30c-2-3p	MIRT739884	Homo sapiens	SPSB1	80176	Homo sapiens	PAR-CLIP	Functional MTI (Weak)	26701625
hsa-miR-5590-3p	MIRT532611	Homo sapiens	SPTLC2	9517	Homo sapiens	PAR-CLIP	Functional MTI (Weak)	22012620
hsa-miR-30c-2-3p	MIRT545716	Homo sapiens	SPTLC2	9517	Homo sapiens	PAR-CLIP	Functional MTI (Weak)	21572407
hsa-miR-30c-2-3p	MIRT531547	Homo sapiens	SRD5A1	6715	Homo sapiens	PAR-CLIP	Functional MTI (Weak)	22012620
hsa-miR-30c-2-3p	MIRT739885	Homo sapiens	SRD5A3	79644	Homo sapiens	PAR-CLIP	Functional MTI (Weak)	26701625
hsa-miR-1827	MIRT738152	Homo sapiens	SRF	6722	Homo sapiens	PAR-CLIP	Functional MTI (Weak)	26701625
hsa-miR-1827	MIRT467087	Homo sapiens	SRRD	402055	Homo sapiens	PAR-CLIP	Functional MTI (Weak)	23592263
hsa-miR-1827	MIRT467087	Homo sapiens	SRRD	402055	Homo sapiens	PAR-CLIP	Functional MTI (Weak)	27292025
hsa-miR-216a-3p	MIRT467061	Homo sapiens	SRSF1	6426	Homo sapiens	PAR-CLIP	Functional MTI (Weak)	23592263
hsa-miR-216a-3p	MIRT467061	Homo sapiens	SRSF1	6426	Homo sapiens	PAR-CLIP	Functional MTI (Weak)	21572407
hsa-miR-217	MIRT445834	Homo sapiens	SRSF11	9295	Homo sapiens	PAR-CLIP	Functional MTI (Weak)	22100165
hsa-miR-5590-3p	MIRT553960	Homo sapiens	SRSF7	6432	Homo sapiens	PAR-CLIP	Functional MTI (Weak)	21572407
hsa-miR-1827	MIRT763122	Homo sapiens	SRSF7	6432	Homo sapiens	PAR-CLIP	Functional MTI (Weak)	27292025
hsa-miR-30c-2-3p	MIRT764720	Homo sapiens	SRSF7	6432	Homo sapiens	PAR-CLIP	Functional MTI (Weak)	27292025
hsa-miR-1827	MIRT467012	Homo sapiens	SSBP2	23635	Homo sapiens	PAR-CLIP	Functional MTI (Weak)	23592263
hsa-miR-1827	MIRT763123	Homo sapiens	SSR1	6745	Homo sapiens	PAR-CLIP	Functional MTI (Weak)	27292025
hsa-miR-216a-3p	MIRT763873	Homo sapiens	SSX2	6757	Homo sapiens	PAR-CLIP	Functional MTI (Weak)	27292025
hsa-miR-216a-3p	MIRT763872	Homo sapiens	SSX2B	727837	Homo sapiens	PAR-CLIP	Functional MTI (Weak)	27292025
hsa-miR-148a-3p	MIRT500918	Homo sapiens	STARD13	90627	Homo sapiens	PAR-CLIP	Functional MTI (Weak)	24398324
hsa-miR-148a-3p	MIRT500918	Homo sapiens	STARD13	90627	Homo sapiens	PAR-CLIP	Functional MTI (Weak)	20371350
hsa-miR-216a-3p	MIRT466965	Homo sapiens	STARD7	56910	Homo sapiens	PAR-CLIP	Functional MTI (Weak)	23592263
hsa-miR-148a-3p	MIRT732362	Homo sapiens	STAT3	6774	Homo sapiens	Luciferase reporter assay//qRT-PCR//Western blot	Functional MTI	28280370
hsa-miR-1827	MIRT763124	Homo sapiens	STEAP2	261729	Homo sapiens	PAR-CLIP	Functional MTI (Weak)	27292025
hsa-miR-1827	MIRT460971	Homo sapiens	STK17B	9262	Homo sapiens	PAR-CLIP	Functional MTI (Weak)	23592263
hsa-miR-1827	MIRT524621	Homo sapiens	STMP1	647087	Homo sapiens	PAR-CLIP	Functional MTI (Weak)	23446348
hsa-miR-5590-3p	MIRT447002	Homo sapiens	STOX2	56977	Homo sapiens	PAR-CLIP	Functional MTI (Weak)	22100165
hsa-miR-216b-3p	MIRT541033	Homo sapiens	STRBP	55342	Homo sapiens	PAR-CLIP	Functional MTI (Weak)	21572407
hsa-miR-216b-3p	MIRT541033	Homo sapiens	STRBP	55342	Homo sapiens	PAR-CLIP	Functional MTI (Weak)	20371350
hsa-miR-148a-3p	MIRT296526	Homo sapiens	STX16	8675	Homo sapiens	PAR-CLIP	Functional MTI (Weak)	23592263
hsa-miR-30c-2-3p	MIRT764721	Homo sapiens	STX3	6809	Homo sapiens	PAR-CLIP	Functional MTI (Weak)	27292025
hsa-miR-148a-3p	MIRT466869	Homo sapiens	STX6	10228	Homo sapiens	PAR-CLIP	Functional MTI (Weak)	23592263
hsa-miR-216b-3p	MIRT534032	Homo sapiens	STX7	8417	Homo sapiens	PAR-CLIP	Functional MTI (Weak)	22012620
hsa-miR-1827	MIRT763125	Homo sapiens	STYX	6815	Homo sapiens	PAR-CLIP	Functional MTI (Weak)	27292025
hsa-miR-216a-3p	MIRT485069	Homo sapiens	SUCO	51430	Homo sapiens	PAR-CLIP	Functional MTI (Weak)	23592263
hsa-miR-30c-2-3p	MIRT520854	Homo sapiens	SUGT1	10910	Homo sapiens	PAR-CLIP	Functional MTI (Weak)	23446348
hsa-miR-30c-2-3p	MIRT453068	Homo sapiens	SUMF2	25870	Homo sapiens	PAR-CLIP	Functional MTI (Weak)	23592263
hsa-miR-30c-2-3p	MIRT453068	Homo sapiens	SUMF2	25870	Homo sapiens	PAR-CLIP	Functional MTI (Weak)	23446348
hsa-miR-30c-2-3p	MIRT453068	Homo sapiens	SUMF2	25870	Homo sapiens	PAR-CLIP	Functional MTI (Weak)	21572407
hsa-miR-30c-2-3p	MIRT453068	Homo sapiens	SUMF2	25870	Homo sapiens	PAR-CLIP	Functional MTI (Weak)	20371350
hsa-miR-1827	MIRT738153	Homo sapiens	SUPT4H1	6827	Homo sapiens	PAR-CLIP	Functional MTI (Weak)	26701625
hsa-miR-1827	MIRT738154	Homo sapiens	SUPT7L	9913	Homo sapiens	PAR-CLIP	Functional MTI (Weak)	26701625
hsa-miR-1827	MIRT455936	Homo sapiens	SURF6	6838	Homo sapiens	PAR-CLIP	Functional MTI (Weak)	23592263
hsa-miR-30c-2-3p	MIRT569227	Homo sapiens	SUSD1	64420	Homo sapiens	PAR-CLIP	Functional MTI (Weak)	20371350
hsa-miR-1827	MIRT763126	Homo sapiens	SUSD1	64420	Homo sapiens	PAR-CLIP	Functional MTI (Weak)	27292025
hsa-miR-216a-3p	MIRT466781	Homo sapiens	SUZ12	23512	Homo sapiens	PAR-CLIP	Functional MTI (Weak)	23592263
hsa-miR-216a-3p	MIRT466781	Homo sapiens	SUZ12	23512	Homo sapiens	PAR-CLIP	Functional MTI (Weak)	21572407
hsa-miR-1827	MIRT459855	Homo sapiens	SVOP	55530	Homo sapiens	PAR-CLIP	Functional MTI (Weak)	23592263
hsa-miR-1827	MIRT459855	Homo sapiens	SVOP	55530	Homo sapiens	PAR-CLIP	Functional MTI (Weak)	23446348
hsa-miR-1827	MIRT459855	Homo sapiens	SVOP	55530	Homo sapiens	PAR-CLIP	Functional MTI (Weak)	21572407
hsa-miR-1827	MIRT459855	Homo sapiens	SVOP	55530	Homo sapiens	PAR-CLIP	Functional MTI (Weak)	20371350
hsa-miR-1827	MIRT763127	Homo sapiens	SYNGR2	9144	Homo sapiens	PAR-CLIP	Functional MTI (Weak)	27292025
hsa-miR-5590-3p	MIRT553801	Homo sapiens	SZRD1	26099	Homo sapiens	PAR-CLIP	Functional MTI (Weak)	21572407
hsa-miR-5590-3p	MIRT553801	Homo sapiens	SZRD1	26099	Homo sapiens	PAR-CLIP	Functional MTI (Weak)	20371350
hsa-miR-5590-3p	MIRT466692	Homo sapiens	TAF13	6884	Homo sapiens	PAR-CLIP	Functional MTI (Weak)	23592263
hsa-miR-5590-3p	MIRT466692	Homo sapiens	TAF13	6884	Homo sapiens	PAR-CLIP	Functional MTI (Weak)	21572407
hsa-miR-217	MIRT533938	Homo sapiens	TAF1D	79101	Homo sapiens	PAR-CLIP	Functional MTI (Weak)	22012620
hsa-miR-1827	MIRT455789	Homo sapiens	TAF8	129685	Homo sapiens	PAR-CLIP	Functional MTI (Weak)	23592263
hsa-miR-1827	MIRT455789	Homo sapiens	TAF8	129685	Homo sapiens	PAR-CLIP	Functional MTI (Weak)	27292025
hsa-miR-216a-3p	MIRT466650	Homo sapiens	TAGLN2	8407	Homo sapiens	PAR-CLIP	Functional MTI (Weak)	23592263
hsa-miR-216a-3p	MIRT466650	Homo sapiens	TAGLN2	8407	Homo sapiens	PAR-CLIP	Functional MTI (Weak)	26701625
hsa-miR-30c-2-3p	MIRT453045	Homo sapiens	TANGO2	128989	Homo sapiens	PAR-CLIP	Functional MTI (Weak)	23592263
hsa-miR-216a-3p	MIRT466635	Homo sapiens	TAOK1	57551	Homo sapiens	PAR-CLIP	Functional MTI (Weak)	23592263
hsa-miR-216a-5p	MIRT763886	Homo sapiens	TARS2	80222	Homo sapiens	PAR-CLIP	Functional MTI (Weak)	27292025
hsa-miR-216a-3p	MIRT763874	Homo sapiens	TBC1D24	57465	Homo sapiens	PAR-CLIP	Functional MTI (Weak)	27292025
hsa-miR-216a-3p	MIRT466585	Homo sapiens	TBC1D2B	23102	Homo sapiens	PAR-CLIP	Functional MTI (Weak)	23592263
hsa-miR-1827	MIRT738155	Homo sapiens	TBCCD1	55171	Homo sapiens	PAR-CLIP	Functional MTI (Weak)	26701625
hsa-miR-1827	MIRT738155	Homo sapiens	TBCCD1	55171	Homo sapiens	PAR-CLIP	Functional MTI (Weak)	27292025
hsa-miR-1827	MIRT453707	Homo sapiens	TBX20	57057	Homo sapiens	PAR-CLIP	Functional MTI (Weak)	23592263
hsa-miR-30c-2-3p	MIRT466516	Homo sapiens	TBXA2R	6915	Homo sapiens	PAR-CLIP	Functional MTI (Weak)	23592263
hsa-miR-1827	MIRT452761	Homo sapiens	TCEA3	6920	Homo sapiens	PAR-CLIP	Functional MTI (Weak)	23592263
hsa-miR-1827	MIRT452761	Homo sapiens	TCEA3	6920	Homo sapiens	PAR-CLIP	Functional MTI (Weak)	21572407
hsa-miR-30c-2-3p	MIRT764722	Homo sapiens	TCF23	150921	Homo sapiens	PAR-CLIP	Functional MTI (Weak)	27292025
hsa-miR-217	MIRT505421	Homo sapiens	TCF7L2	6934	Homo sapiens	PAR-CLIP	Functional MTI (Weak)	23446348
hsa-miR-217	MIRT505421	Homo sapiens	TCF7L2	6934	Homo sapiens	PAR-CLIP	Functional MTI (Weak)	21572407
hsa-miR-1827	MIRT738156	Homo sapiens	TCTN2	79867	Homo sapiens	PAR-CLIP	Functional MTI (Weak)	26701625
hsa-miR-30c-2-3p	MIRT739886	Homo sapiens	TCTN2	79867	Homo sapiens	PAR-CLIP	Functional MTI (Weak)	26701625
hsa-miR-30c-2-3p	MIRT531019	Homo sapiens	TDGF1P3	6998	Homo sapiens	PAR-CLIP	Functional MTI (Weak)	22012620
hsa-miR-216b-5p	MIRT466481	Homo sapiens	TECPR2	9895	Homo sapiens	PAR-CLIP	Functional MTI (Weak)	23592263
hsa-miR-216b-5p	MIRT466481	Homo sapiens	TECPR2	9895	Homo sapiens	PAR-CLIP	Functional MTI (Weak)	21572407
hsa-miR-216b-5p	MIRT466481	Homo sapiens	TECPR2	9895	Homo sapiens	PAR-CLIP	Functional MTI (Weak)	26701625
hsa-miR-216a-5p	MIRT466482	Homo sapiens	TECPR2	9895	Homo sapiens	PAR-CLIP	Functional MTI (Weak)	23592263
hsa-miR-216a-5p	MIRT466482	Homo sapiens	TECPR2	9895	Homo sapiens	PAR-CLIP	Functional MTI (Weak)	21572407
hsa-miR-216a-5p	MIRT466482	Homo sapiens	TECPR2	9895	Homo sapiens	PAR-CLIP	Functional MTI (Weak)	26701625
hsa-miR-1827	MIRT763128	Homo sapiens	TEDDM1	127670	Homo sapiens	PAR-CLIP	Functional MTI (Weak)	27292025
hsa-miR-1827	MIRT738157	Homo sapiens	TERF1	7013	Homo sapiens	PAR-CLIP	Functional MTI (Weak)	26701625
hsa-miR-1827	MIRT738158	Homo sapiens	TERF2	7014	Homo sapiens	PAR-CLIP	Functional MTI (Weak)	26701625
hsa-miR-5590-3p	MIRT466443	Homo sapiens	TFAM	7019	Homo sapiens	PAR-CLIP	Functional MTI (Weak)	23592263
hsa-miR-5590-3p	MIRT466443	Homo sapiens	TFAM	7019	Homo sapiens	PAR-CLIP	Functional MTI (Weak)	23446348
hsa-miR-5590-3p	MIRT466443	Homo sapiens	TFAM	7019	Homo sapiens	PAR-CLIP	Functional MTI (Weak)	20371350
hsa-miR-30c-2-3p	MIRT526400	Homo sapiens	TFAM	7019	Homo sapiens	PAR-CLIP	Functional MTI (Weak)	22012620
hsa-miR-1827	MIRT738159	Homo sapiens	TFAP4	7023	Homo sapiens	PAR-CLIP	Functional MTI (Weak)	26701625
hsa-miR-30c-2-3p	MIRT739887	Homo sapiens	TFAP4	7023	Homo sapiens	PAR-CLIP	Functional MTI (Weak)	26701625
hsa-miR-1827	MIRT452517	Homo sapiens	TFDP2	7029	Homo sapiens	PAR-CLIP	Functional MTI (Weak)	23592263
hsa-miR-1827	MIRT452517	Homo sapiens	TFDP2	7029	Homo sapiens	PAR-CLIP	Functional MTI (Weak)	26701625
hsa-miR-1827	MIRT452517	Homo sapiens	TFDP2	7029	Homo sapiens	PAR-CLIP	Functional MTI (Weak)	27292025
hsa-miR-30c-2-3p	MIRT570501	Homo sapiens	TFIP11	24144	Homo sapiens	PAR-CLIP	Functional MTI (Weak)	20371350
hsa-miR-1827	MIRT452345	Homo sapiens	TG	7038	Homo sapiens	PAR-CLIP	Functional MTI (Weak)	23592263
hsa-miR-148a-3p	MIRT733135	Homo sapiens	TGFB2	7042	Homo sapiens	Flow//Immunofluorescence//Luciferase reporter assay//qRT-PCR//Western blot	Functional MTI	26983401
hsa-miR-216a-3p	MIRT323788	Homo sapiens	TGFBR1	7046	Homo sapiens	PAR-CLIP	Functional MTI (Weak)	23592263
hsa-miR-5590-3p	MIRT091704	Homo sapiens	TGFBR2	7048	Homo sapiens	PAR-CLIP	Functional MTI (Weak)	22012620
hsa-miR-5590-3p	MIRT091704	Homo sapiens	TGFBR2	7048	Homo sapiens	PAR-CLIP	Functional MTI (Weak)	21572407
hsa-miR-5590-3p	MIRT091704	Homo sapiens	TGFBR2	7048	Homo sapiens	PAR-CLIP	Functional MTI (Weak)	20371350
hsa-miR-216a-5p	MIRT162313	Homo sapiens	TGFBR2	7048	Homo sapiens	PAR-CLIP	Functional MTI (Weak)	21572407
hsa-miR-1827	MIRT370849	Homo sapiens	TGFBR2	7048	Homo sapiens	PAR-CLIP	Functional MTI (Weak)	23592263
hsa-miR-216a-3p	MIRT466402	Homo sapiens	TGFBR3	7049	Homo sapiens	PAR-CLIP	Functional MTI (Weak)	23592263
hsa-miR-148a-3p	MIRT000298	Homo sapiens	TGIF2	60436	Homo sapiens	Luciferase reporter assay//Western blot	Functional MTI	18768788
hsa-miR-216b-3p	MIRT531341	Homo sapiens	TGIF2LX	90316	Homo sapiens	PAR-CLIP	Functional MTI (Weak)	22012620
hsa-miR-216a-3p	MIRT466392	Homo sapiens	TGOLN2	10618	Homo sapiens	PAR-CLIP	Functional MTI (Weak)	23592263
hsa-miR-1827	MIRT763129	Homo sapiens	TGS1	96764	Homo sapiens	PAR-CLIP	Functional MTI (Weak)	27292025
hsa-miR-1827	MIRT457217	Homo sapiens	THSD4	79875	Homo sapiens	PAR-CLIP	Functional MTI (Weak)	23592263
hsa-miR-1827	MIRT457217	Homo sapiens	THSD4	79875	Homo sapiens	PAR-CLIP	Functional MTI (Weak)	26701625
hsa-miR-1827	MIRT456662	Homo sapiens	TIFA	92610	Homo sapiens	PAR-CLIP	Functional MTI (Weak)	23592263
hsa-miR-1827	MIRT456662	Homo sapiens	TIFA	92610	Homo sapiens	PAR-CLIP	Functional MTI (Weak)	26701625
hsa-miR-1827	MIRT456662	Homo sapiens	TIFA	92610	Homo sapiens	PAR-CLIP	Functional MTI (Weak)	27292025
hsa-miR-216a-3p	MIRT530192	Homo sapiens	TIGD2	166815	Homo sapiens	PAR-CLIP	Functional MTI (Weak)	22012620
hsa-miR-1827	MIRT763130	Homo sapiens	TIMELESS	8914	Homo sapiens	PAR-CLIP	Functional MTI (Weak)	27292025
hsa-miR-1827	MIRT455806	Homo sapiens	TIMM8A	1678	Homo sapiens	PAR-CLIP	Functional MTI (Weak)	23592263
hsa-miR-1827	MIRT455806	Homo sapiens	TIMM8A	1678	Homo sapiens	PAR-CLIP	Functional MTI (Weak)	27292025
hsa-miR-1827	MIRT461204	Homo sapiens	TIPIN	54962	Homo sapiens	PAR-CLIP	Functional MTI (Weak)	23592263
hsa-miR-1827	MIRT461204	Homo sapiens	TIPIN	54962	Homo sapiens	PAR-CLIP	Functional MTI (Weak)	26701625
hsa-miR-1827	MIRT461204	Homo sapiens	TIPIN	54962	Homo sapiens	PAR-CLIP	Functional MTI (Weak)	27292025
hsa-miR-30c-2-3p	MIRT100691	Homo sapiens	TJAP1	93643	Homo sapiens	PAR-CLIP	Functional MTI (Weak)	21572407
hsa-miR-30c-2-3p	MIRT100691	Homo sapiens	TJAP1	93643	Homo sapiens	PAR-CLIP	Functional MTI (Weak)	26701625
hsa-miR-216a-3p	MIRT535980	Homo sapiens	TLNRD1	59274	Homo sapiens	PAR-CLIP	Functional MTI (Weak)	22012620
hsa-miR-216a-3p	MIRT510664	Homo sapiens	TMBIM6	7009	Homo sapiens	PAR-CLIP	Functional MTI (Weak)	23446348
hsa-miR-216a-3p	MIRT510664	Homo sapiens	TMBIM6	7009	Homo sapiens	PAR-CLIP	Functional MTI (Weak)	20371350
hsa-miR-216a-3p	MIRT510664	Homo sapiens	TMBIM6	7009	Homo sapiens	PAR-CLIP	Functional MTI (Weak)	26701625
hsa-miR-216a-3p	MIRT510664	Homo sapiens	TMBIM6	7009	Homo sapiens	PAR-CLIP	Functional MTI (Weak)	27292025
hsa-miR-1827	MIRT466210	Homo sapiens	TMED10	10972	Homo sapiens	PAR-CLIP	Functional MTI (Weak)	23592263
hsa-miR-1827	MIRT466210	Homo sapiens	TMED10	10972	Homo sapiens	PAR-CLIP	Functional MTI (Weak)	27292025
hsa-miR-30c-2-3p	MIRT764723	Homo sapiens	TMED10	10972	Homo sapiens	PAR-CLIP	Functional MTI (Weak)	27292025
hsa-miR-1827	MIRT763131	Homo sapiens	TMED4	222068	Homo sapiens	PAR-CLIP	Functional MTI (Weak)	27292025
hsa-miR-216a-3p	MIRT466197	Homo sapiens	TMED5	50999	Homo sapiens	PAR-CLIP	Functional MTI (Weak)	23592263
hsa-miR-216a-3p	MIRT466197	Homo sapiens	TMED5	50999	Homo sapiens	PAR-CLIP	Functional MTI (Weak)	24398324
hsa-miR-148a-3p	MIRT007017	Homo sapiens	TMED7	51014	Homo sapiens	Luciferase reporter assay	Functional MTI	21552422
hsa-miR-30c-2-3p	MIRT520665	Homo sapiens	TMEM11	8834	Homo sapiens	PAR-CLIP	Functional MTI (Weak)	23446348
hsa-miR-1827	MIRT514151	Homo sapiens	TMEM145	284339	Homo sapiens	PAR-CLIP	Functional MTI (Weak)	23446348
hsa-miR-1827	MIRT514151	Homo sapiens	TMEM145	284339	Homo sapiens	PAR-CLIP	Functional MTI (Weak)	21572407
hsa-miR-216a-3p	MIRT448434	Homo sapiens	TMEM167A	153339	Homo sapiens	PAR-CLIP	Functional MTI (Weak)	22100165
hsa-miR-1827	MIRT738160	Homo sapiens	TMEM167A	153339	Homo sapiens	PAR-CLIP	Functional MTI (Weak)	26701625
hsa-miR-1827	MIRT763132	Homo sapiens	TMEM170A	124491	Homo sapiens	PAR-CLIP	Functional MTI (Weak)	27292025
hsa-miR-30c-2-3p	MIRT466075	Homo sapiens	TMEM184C	55751	Homo sapiens	PAR-CLIP	Functional MTI (Weak)	23592263
hsa-miR-1827	MIRT466091	Homo sapiens	TMEM184C	55751	Homo sapiens	PAR-CLIP	Functional MTI (Weak)	23592263
hsa-miR-216a-5p	MIRT466046	Homo sapiens	TMEM189	387521	Homo sapiens	PAR-CLIP	Functional MTI (Weak)	23592263
hsa-miR-216a-5p	MIRT465962	Homo sapiens	TMEM189-UBE2V1	387522	Homo sapiens	PAR-CLIP	Functional MTI (Weak)	23592263
hsa-miR-1827	MIRT454097	Homo sapiens	TMEM209	84928	Homo sapiens	PAR-CLIP	Functional MTI (Weak)	23592263
hsa-miR-1827	MIRT456734	Homo sapiens	TMEM239	100288797	Homo sapiens	PAR-CLIP	Functional MTI (Weak)	23592263
hsa-miR-1827	MIRT738161	Homo sapiens	TMEM246	84302	Homo sapiens	PAR-CLIP	Functional MTI (Weak)	26701625
hsa-miR-217	MIRT739040	Homo sapiens	TMEM246	84302	Homo sapiens	PAR-CLIP	Functional MTI (Weak)	26701625
hsa-miR-148a-3p	MIRT762752	Homo sapiens	TMEM246	84302	Homo sapiens	PAR-CLIP	Functional MTI (Weak)	27292025
hsa-miR-5590-3p	MIRT498550	Homo sapiens	TMEM30B	161291	Homo sapiens	PAR-CLIP	Functional MTI (Weak)	24398324
hsa-miR-30c-2-3p	MIRT541710	Homo sapiens	TMEM33	55161	Homo sapiens	PAR-CLIP	Functional MTI (Weak)	21572407
hsa-miR-1827	MIRT763133	Homo sapiens	TMEM33	55161	Homo sapiens	PAR-CLIP	Functional MTI (Weak)	27292025
hsa-miR-30c-2-3p	MIRT520608	Homo sapiens	TMEM41B	440026	Homo sapiens	PAR-CLIP	Functional MTI (Weak)	23446348
hsa-miR-30c-2-3p	MIRT520608	Homo sapiens	TMEM41B	440026	Homo sapiens	PAR-CLIP	Functional MTI (Weak)	27292025
hsa-miR-217	MIRT550850	Homo sapiens	TMEM63A	9725	Homo sapiens	PAR-CLIP	Functional MTI (Weak)	21572407
hsa-miR-217	MIRT496632	Homo sapiens	TMEM67	91147	Homo sapiens	PAR-CLIP	Functional MTI (Weak)	22291592
hsa-miR-216a-3p	MIRT452201	Homo sapiens	TMEM68	137695	Homo sapiens	PAR-CLIP	Functional MTI (Weak)	23592263
hsa-miR-216a-3p	MIRT452201	Homo sapiens	TMEM68	137695	Homo sapiens	PAR-CLIP	Functional MTI (Weak)	24398324
hsa-miR-216a-3p	MIRT465815	Homo sapiens	TMEM91	641649	Homo sapiens	PAR-CLIP	Functional MTI (Weak)	23592263
hsa-miR-1827	MIRT763134	Homo sapiens	TMEM91	641649	Homo sapiens	PAR-CLIP	Functional MTI (Weak)	27292025
hsa-miR-5590-3p	MIRT560525	Homo sapiens	TMEM98	26022	Homo sapiens	PAR-CLIP	Functional MTI (Weak)	20371350
hsa-miR-30c-2-3p	MIRT525459	Homo sapiens	TMPRSS12	283471	Homo sapiens	PAR-CLIP	Functional MTI (Weak)	22012620
hsa-miR-1827	MIRT763135	Homo sapiens	TMPRSS12	283471	Homo sapiens	PAR-CLIP	Functional MTI (Weak)	27292025
hsa-miR-1827	MIRT763136	Homo sapiens	TMPRSS4	56649	Homo sapiens	PAR-CLIP	Functional MTI (Weak)	27292025
hsa-miR-217	MIRT533643	Homo sapiens	TMSB4X	7114	Homo sapiens	PAR-CLIP	Functional MTI (Weak)	22012620
hsa-miR-216a-3p	MIRT465734	Homo sapiens	TMTC3	160418	Homo sapiens	PAR-CLIP	Functional MTI (Weak)	23592263
hsa-miR-5590-3p	MIRT561186	Homo sapiens	TNFRSF10A	8797	Homo sapiens	PAR-CLIP	Functional MTI (Weak)	20371350
hsa-miR-30c-2-3p	MIRT460405	Homo sapiens	TNFRSF10B	8795	Homo sapiens	PAR-CLIP	Functional MTI (Weak)	23592263
hsa-miR-30c-2-3p	MIRT460405	Homo sapiens	TNFRSF10B	8795	Homo sapiens	PAR-CLIP	Functional MTI (Weak)	26701625
hsa-miR-30c-2-3p	MIRT458977	Homo sapiens	TNFRSF10D	8793	Homo sapiens	PAR-CLIP	Functional MTI (Weak)	23592263
hsa-miR-30c-2-3p	MIRT458977	Homo sapiens	TNFRSF10D	8793	Homo sapiens	PAR-CLIP	Functional MTI (Weak)	26701625
hsa-miR-1827	MIRT460230	Homo sapiens	TNFRSF13C	115650	Homo sapiens	PAR-CLIP	Functional MTI (Weak)	23592263
hsa-miR-217	MIRT546247	Homo sapiens	TNFRSF21	27242	Homo sapiens	PAR-CLIP	Functional MTI (Weak)	21572407
hsa-miR-5590-3p	MIRT562924	Homo sapiens	TNIP2	79155	Homo sapiens	PAR-CLIP	Functional MTI (Weak)	20371350
hsa-miR-216a-3p	MIRT485014	Homo sapiens	TNPO1	3842	Homo sapiens	PAR-CLIP	Functional MTI (Weak)	23592263
hsa-miR-148a-3p	MIRT026015	Homo sapiens	TNRC6A	27327	Homo sapiens	PAR-CLIP	Functional MTI (Weak)	22012620
hsa-miR-30c-2-3p	MIRT074333	Homo sapiens	TNRC6A	27327	Homo sapiens	PAR-CLIP	Functional MTI (Weak)	23446348
hsa-miR-148a-3p	MIRT301572	Homo sapiens	TNRC6B	23112	Homo sapiens	PAR-CLIP	Functional MTI (Weak)	23592263
hsa-miR-5590-3p	MIRT774869	Homo sapiens	TNS1	7145	Homo sapiens	PAR-CLIP	Functional MTI (Weak)	27292025
hsa-miR-216a-3p	MIRT533576	Homo sapiens	TOMM40L	84134	Homo sapiens	PAR-CLIP	Functional MTI (Weak)	22012620
hsa-miR-1827	MIRT475282	Homo sapiens	TOR1AIP2	163590	Homo sapiens	PAR-CLIP	Functional MTI (Weak)	23592263
hsa-miR-1827	MIRT475282	Homo sapiens	TOR1AIP2	163590	Homo sapiens	PAR-CLIP	Functional MTI (Weak)	26701625
hsa-miR-216a-3p	MIRT465479	Homo sapiens	TOR2A	27433	Homo sapiens	PAR-CLIP	Functional MTI (Weak)	23592263
hsa-miR-217	MIRT226550	Homo sapiens	TP53INP1	94241	Homo sapiens	PAR-CLIP	Functional MTI (Weak)	24398324
hsa-miR-216a-3p	MIRT393592	Homo sapiens	TP53INP1	94241	Homo sapiens	PAR-CLIP	Functional MTI (Weak)	24398324
hsa-miR-5590-3p	MIRT448391	Homo sapiens	TP53INP1	94241	Homo sapiens	PAR-CLIP	Functional MTI (Weak)	22100165
hsa-miR-1827	MIRT361349	Homo sapiens	TPBG	7162	Homo sapiens	PAR-CLIP	Functional MTI (Weak)	24398324
hsa-miR-30c-2-3p	MIRT739888	Homo sapiens	TPI1	7167	Homo sapiens	PAR-CLIP	Functional MTI (Weak)	26701625
hsa-miR-1827	MIRT465331	Homo sapiens	TPM3	7170	Homo sapiens	PAR-CLIP	Functional MTI (Weak)	23592263
hsa-miR-216a-3p	MIRT553428	Homo sapiens	TPPP	11076	Homo sapiens	PAR-CLIP	Functional MTI (Weak)	21572407
hsa-miR-5590-3p	MIRT774870	Homo sapiens	TPRA1	131601	Homo sapiens	PAR-CLIP	Functional MTI (Weak)	27292025
hsa-miR-30c-2-3p	MIRT734116	Homo sapiens	TRADD	8717	Homo sapiens	Luciferase reporter assay//qRT-PCR//Western blot	Functional MTI	25732226
hsa-miR-1827	MIRT449132	Homo sapiens	TRAF6	7189	Homo sapiens	PAR-CLIP	Functional MTI (Weak)	22100165
hsa-miR-30c-2-3p	MIRT520489	Homo sapiens	TRAM2	9697	Homo sapiens	PAR-CLIP	Functional MTI (Weak)	23446348
hsa-miR-30c-2-3p	MIRT520489	Homo sapiens	TRAM2	9697	Homo sapiens	PAR-CLIP	Functional MTI (Weak)	21572407
hsa-miR-30c-2-3p	MIRT520489	Homo sapiens	TRAM2	9697	Homo sapiens	PAR-CLIP	Functional MTI (Weak)	20371350
hsa-miR-5590-3p	MIRT550087	Homo sapiens	TRAPPC2	6399	Homo sapiens	PAR-CLIP	Functional MTI (Weak)	21572407
hsa-miR-217	MIRT004866	Homo sapiens	TRAPPC2B	10597	Homo sapiens	Luciferase reporter assay	Non-Functional MTI	18835392
hsa-miR-1827	MIRT763137	Homo sapiens	TRAPPC2B	10597	Homo sapiens	PAR-CLIP	Functional MTI (Weak)	27292025
hsa-miR-30c-2-3p	MIRT764724	Homo sapiens	TRAPPC2B	10597	Homo sapiens	PAR-CLIP	Functional MTI (Weak)	27292025
hsa-miR-30c-2-3p	MIRT573057	Homo sapiens	TRIB1	10221	Homo sapiens	PAR-CLIP	Functional MTI (Weak)	20371350
hsa-miR-1827	MIRT370120	Homo sapiens	TRIB3	57761	Homo sapiens	PAR-CLIP	Functional MTI (Weak)	23592263
hsa-miR-1827	MIRT496702	Homo sapiens	TRIM39	56658	Homo sapiens	PAR-CLIP	Functional MTI (Weak)	22291592
hsa-miR-30c-2-3p	MIRT544472	Homo sapiens	TRIM4	89122	Homo sapiens	PAR-CLIP	Functional MTI (Weak)	21572407
hsa-miR-1827	MIRT763138	Homo sapiens	TRIM45	80263	Homo sapiens	PAR-CLIP	Functional MTI (Weak)	27292025
hsa-miR-5590-3p	MIRT442176	Homo sapiens	TRIM59	286827	Homo sapiens	PAR-CLIP	Functional MTI (Weak)	22100165
hsa-miR-5590-3p	MIRT442176	Homo sapiens	TRIM59	286827	Homo sapiens	PAR-CLIP	Functional MTI (Weak)	22291592
hsa-miR-1827	MIRT738162	Homo sapiens	TRIM6	117854	Homo sapiens	PAR-CLIP	Functional MTI (Weak)	26701625
hsa-miR-5590-3p	MIRT545098	Homo sapiens	TRIM66	9866	Homo sapiens	PAR-CLIP	Functional MTI (Weak)	21572407
hsa-miR-1827	MIRT458617	Homo sapiens	TRIM72	493829	Homo sapiens	PAR-CLIP	Functional MTI (Weak)	23592263
hsa-miR-1827	MIRT458617	Homo sapiens	TRIM72	493829	Homo sapiens	PAR-CLIP	Functional MTI (Weak)	27292025
hsa-miR-5590-3p	MIRT465232	Homo sapiens	TRIP10	9322	Homo sapiens	PAR-CLIP	Functional MTI (Weak)	23592263
hsa-miR-1827	MIRT763139	Homo sapiens	TRMO	51531	Homo sapiens	PAR-CLIP	Functional MTI (Weak)	27292025
hsa-miR-216a-3p	MIRT182969	Homo sapiens	TROVE2	6738	Homo sapiens	PAR-CLIP	Functional MTI (Weak)	20371350
hsa-miR-1827	MIRT763140	Homo sapiens	TRPM6	140803	Homo sapiens	PAR-CLIP	Functional MTI (Weak)	27292025
hsa-miR-1827	MIRT763141	Homo sapiens	TRPV1	7442	Homo sapiens	PAR-CLIP	Functional MTI (Weak)	27292025
hsa-miR-216a-3p	MIRT458053	Homo sapiens	TSEN54	283989	Homo sapiens	PAR-CLIP	Functional MTI (Weak)	23592263
hsa-miR-216a-3p	MIRT458053	Homo sapiens	TSEN54	283989	Homo sapiens	PAR-CLIP	Functional MTI (Weak)	26701625
hsa-miR-1827	MIRT738163	Homo sapiens	TSKU	25987	Homo sapiens	PAR-CLIP	Functional MTI (Weak)	26701625
hsa-miR-216a-3p	MIRT545482	Homo sapiens	TSPAN13	27075	Homo sapiens	PAR-CLIP	Functional MTI (Weak)	21572407
hsa-miR-216a-3p	MIRT545482	Homo sapiens	TSPAN13	27075	Homo sapiens	PAR-CLIP	Functional MTI (Weak)	20371350
hsa-miR-1827	MIRT763142	Homo sapiens	TSPAN14	81619	Homo sapiens	PAR-CLIP	Functional MTI (Weak)	27292025
hsa-miR-5590-3p	MIRT553316	Homo sapiens	TSPAN3	10099	Homo sapiens	PAR-CLIP	Functional MTI (Weak)	21572407
hsa-miR-1827	MIRT738164	Homo sapiens	TSPAN31	6302	Homo sapiens	PAR-CLIP	Functional MTI (Weak)	26701625
hsa-miR-1827	MIRT738164	Homo sapiens	TSPAN31	6302	Homo sapiens	PAR-CLIP	Functional MTI (Weak)	27292025
hsa-miR-216a-3p	MIRT499290	Homo sapiens	TSPYL1	7259	Homo sapiens	PAR-CLIP	Functional MTI (Weak)	24398324
hsa-miR-5590-3p	MIRT448346	Homo sapiens	TSR1	55720	Homo sapiens	PAR-CLIP	Functional MTI (Weak)	22100165
hsa-miR-5590-3p	MIRT448346	Homo sapiens	TSR1	55720	Homo sapiens	PAR-CLIP	Functional MTI (Weak)	23446348
hsa-miR-5590-3p	MIRT448346	Homo sapiens	TSR1	55720	Homo sapiens	PAR-CLIP	Functional MTI (Weak)	21572407
hsa-miR-1827	MIRT452397	Homo sapiens	TTC39B	158219	Homo sapiens	PAR-CLIP	Functional MTI (Weak)	23592263
hsa-miR-1827	MIRT763143	Homo sapiens	TTC39C	125488	Homo sapiens	PAR-CLIP	Functional MTI (Weak)	27292025
hsa-miR-5590-3p	MIRT551102	Homo sapiens	TTC8	123016	Homo sapiens	PAR-CLIP	Functional MTI (Weak)	21572407
hsa-miR-1827	MIRT738165	Homo sapiens	TTC9C	283237	Homo sapiens	PAR-CLIP	Functional MTI (Weak)	26701625
hsa-miR-1827	MIRT738165	Homo sapiens	TTC9C	283237	Homo sapiens	PAR-CLIP	Functional MTI (Weak)	27292025
hsa-miR-1827	MIRT763144	Homo sapiens	TTL	150465	Homo sapiens	PAR-CLIP	Functional MTI (Weak)	27292025
hsa-miR-30c-2-3p	MIRT764725	Homo sapiens	TTL	150465	Homo sapiens	PAR-CLIP	Functional MTI (Weak)	27292025
hsa-miR-148a-3p	MIRT458103	Homo sapiens	TTLL1	25809	Homo sapiens	PAR-CLIP	Functional MTI (Weak)	23592263
hsa-miR-30c-2-3p	MIRT489253	Homo sapiens	TTLL1	25809	Homo sapiens	PAR-CLIP	Functional MTI (Weak)	23592263
hsa-miR-30c-2-3p	MIRT489253	Homo sapiens	TTLL1	25809	Homo sapiens	PAR-CLIP	Functional MTI (Weak)	20371350
hsa-miR-1827	MIRT571378	Homo sapiens	TTPAL	79183	Homo sapiens	PAR-CLIP	Functional MTI (Weak)	20371350
hsa-miR-1827	MIRT738166	Homo sapiens	TUBB	203068	Homo sapiens	PAR-CLIP	Functional MTI (Weak)	26701625
hsa-miR-216a-5p	MIRT561405	Homo sapiens	TUBB2A	7280	Homo sapiens	PAR-CLIP	Functional MTI (Weak)	20371350
hsa-miR-1827	MIRT565166	Homo sapiens	TUBB2A	7280	Homo sapiens	PAR-CLIP	Functional MTI (Weak)	20371350
hsa-miR-5590-3p	MIRT135002	Homo sapiens	TWF1	5756	Homo sapiens	PAR-CLIP	Functional MTI (Weak)	20371350
hsa-miR-216b-3p	MIRT553227	Homo sapiens	TWF1	5756	Homo sapiens	PAR-CLIP	Functional MTI (Weak)	21572407
hsa-miR-216a-5p	MIRT497967	Homo sapiens	TWISTNB	221830	Homo sapiens	PAR-CLIP	Functional MTI (Weak)	22291592
hsa-miR-1827	MIRT460364	Homo sapiens	TXNDC16	57544	Homo sapiens	PAR-CLIP	Functional MTI (Weak)	23592263
hsa-miR-30c-2-3p	MIRT764726	Homo sapiens	TXNDC16	57544	Homo sapiens	PAR-CLIP	Functional MTI (Weak)	27292025
hsa-miR-216b-3p	MIRT451850	Homo sapiens	TXNDC5	81567	Homo sapiens	PAR-CLIP	Functional MTI (Weak)	23592263
hsa-miR-216a-3p	MIRT059145	Homo sapiens	TXNIP	10628	Homo sapiens	PAR-CLIP	Functional MTI (Weak)	23446348
hsa-miR-216a-3p	MIRT059145	Homo sapiens	TXNIP	10628	Homo sapiens	PAR-CLIP	Functional MTI (Weak)	27292025
hsa-miR-148a-3p	MIRT130076	Homo sapiens	TXNIP	10628	Homo sapiens	PAR-CLIP	Functional MTI (Weak)	24398324
hsa-miR-148a-3p	MIRT130076	Homo sapiens	TXNIP	10628	Homo sapiens	PAR-CLIP	Functional MTI (Weak)	23446348
hsa-miR-1827	MIRT738167	Homo sapiens	TYRO3	7301	Homo sapiens	PAR-CLIP	Functional MTI (Weak)	26701625
hsa-miR-1827	MIRT738167	Homo sapiens	TYRO3	7301	Homo sapiens	PAR-CLIP	Functional MTI (Weak)	27292025
hsa-miR-30c-2-3p	MIRT764727	Homo sapiens	TYRO3	7301	Homo sapiens	PAR-CLIP	Functional MTI (Weak)	27292025
hsa-miR-5590-3p	MIRT090660	Homo sapiens	U2SURP	23350	Homo sapiens	PAR-CLIP	Functional MTI (Weak)	22012620
hsa-miR-5590-3p	MIRT090660	Homo sapiens	U2SURP	23350	Homo sapiens	PAR-CLIP//HITS-CLIP	Functional MTI (Weak)	21572407
hsa-miR-5590-3p	MIRT090660	Homo sapiens	U2SURP	23350	Homo sapiens	PAR-CLIP	Functional MTI (Weak)	20371350
hsa-miR-30c-2-3p	MIRT464817	Homo sapiens	UBE2B	7320	Homo sapiens	PAR-CLIP	Functional MTI (Weak)	23592263
hsa-miR-1827	MIRT464830	Homo sapiens	UBE2B	7320	Homo sapiens	PAR-CLIP	Functional MTI (Weak)	23592263
hsa-miR-148a-3p	MIRT505256	Homo sapiens	UBE2D3	7323	Homo sapiens	PAR-CLIP	Functional MTI (Weak)	23446348
hsa-miR-1827	MIRT398942	Homo sapiens	UBE2G1	7326	Homo sapiens	PAR-CLIP	Functional MTI (Weak)	23592263
hsa-miR-5590-3p	MIRT553135	Homo sapiens	UBE2H	7328	Homo sapiens	PAR-CLIP	Functional MTI (Weak)	21572407
hsa-miR-216a-5p	MIRT464699	Homo sapiens	UBE2V1	7335	Homo sapiens	PAR-CLIP	Functional MTI (Weak)	23592263
hsa-miR-30c-2-3p	MIRT739889	Homo sapiens	UBL5	59286	Homo sapiens	PAR-CLIP	Functional MTI (Weak)	26701625
hsa-miR-30c-2-3p	MIRT739889	Homo sapiens	UBL5	59286	Homo sapiens	PAR-CLIP	Functional MTI (Weak)	27292025
hsa-miR-1827	MIRT512775	Homo sapiens	UBR1	197131	Homo sapiens	PAR-CLIP	Functional MTI (Weak)	23446348
hsa-miR-1827	MIRT512775	Homo sapiens	UBR1	197131	Homo sapiens	PAR-CLIP	Functional MTI (Weak)	22012620
hsa-miR-216b-3p	MIRT551164	Homo sapiens	UBTF	7343	Homo sapiens	PAR-CLIP	Functional MTI (Weak)	21572407
hsa-miR-5590-3p	MIRT088057	Homo sapiens	UBXN2A	165324	Homo sapiens	PAR-CLIP	Functional MTI (Weak)	21572407
hsa-miR-5590-3p	MIRT088057	Homo sapiens	UBXN2A	165324	Homo sapiens	PAR-CLIP	Functional MTI (Weak)	20371350
hsa-miR-30c-2-3p	MIRT520323	Homo sapiens	UBXN2A	165324	Homo sapiens	PAR-CLIP	Functional MTI (Weak)	23446348
hsa-miR-216b-5p	MIRT520342	Homo sapiens	UBXN2A	165324	Homo sapiens	PAR-CLIP	Functional MTI (Weak)	23446348
hsa-miR-216a-3p	MIRT553069	Homo sapiens	UGCG	7357	Homo sapiens	PAR-CLIP	Functional MTI (Weak)	21572407
hsa-miR-216a-3p	MIRT553069	Homo sapiens	UGCG	7357	Homo sapiens	PAR-CLIP	Functional MTI (Weak)	20371350
hsa-miR-1827	MIRT464444	Homo sapiens	UGGT1	56886	Homo sapiens	PAR-CLIP	Functional MTI (Weak)	23592263
hsa-miR-1827	MIRT464444	Homo sapiens	UGGT1	56886	Homo sapiens	PAR-CLIP	Functional MTI (Weak)	26701625
hsa-miR-216b-5p	MIRT733455	Homo sapiens	UGT2B7	7364	Homo sapiens	Luciferase reporter assay//qRT-PCR//Western blot	Functional MTI	27474751
hsa-miR-216b-3p	MIRT739032	Homo sapiens	UHMK1	127933	Homo sapiens	PAR-CLIP	Functional MTI (Weak)	26701625
hsa-miR-5590-3p	MIRT751060	Homo sapiens	UHMK1	127933	Homo sapiens	PAR-CLIP	Functional MTI (Weak)	26701625
hsa-miR-5590-3p	MIRT751060	Homo sapiens	UHMK1	127933	Homo sapiens	PAR-CLIP	Functional MTI (Weak)	27292025
hsa-miR-1827	MIRT763145	Homo sapiens	ULBP3	79465	Homo sapiens	PAR-CLIP	Functional MTI (Weak)	27292025
hsa-miR-5590-3p	MIRT063091	Homo sapiens	ULK1	8408	Homo sapiens	PAR-CLIP//HITS-CLIP	Functional MTI (Weak)	21572407
hsa-miR-1827	MIRT738168	Homo sapiens	ULK2	9706	Homo sapiens	PAR-CLIP	Functional MTI (Weak)	26701625
hsa-miR-1827	MIRT738168	Homo sapiens	ULK2	9706	Homo sapiens	PAR-CLIP	Functional MTI (Weak)	27292025
hsa-miR-1827	MIRT499739	Homo sapiens	USH1G	124590	Homo sapiens	PAR-CLIP	Functional MTI (Weak)	24398324
hsa-miR-1827	MIRT499739	Homo sapiens	USH1G	124590	Homo sapiens	PAR-CLIP	Functional MTI (Weak)	20371350
hsa-miR-1827	MIRT464359	Homo sapiens	USP12P1	9959	Homo sapiens	PAR-CLIP	Functional MTI (Weak)	23592263
hsa-miR-1827	MIRT738169	Homo sapiens	USP22	23326	Homo sapiens	PAR-CLIP	Functional MTI (Weak)	26701625
hsa-miR-216a-3p	MIRT565064	Homo sapiens	USP25	29761	Homo sapiens	PAR-CLIP	Functional MTI (Weak)	20371350
hsa-miR-148a-3p	MIRT438752	Homo sapiens	USP4	7375	Homo sapiens	Immunohistochemistry//Luciferase reporter assay//qRT-PCR//Western blot	Functional MTI	24798342
hsa-miR-216a-3p	MIRT464353	Homo sapiens	USP46	64854	Homo sapiens	PAR-CLIP	Functional MTI (Weak)	23592263
hsa-miR-5590-3p	MIRT546104	Homo sapiens	USP48	84196	Homo sapiens	PAR-CLIP	Functional MTI (Weak)	21572407
hsa-miR-5590-3p	MIRT546104	Homo sapiens	USP48	84196	Homo sapiens	PAR-CLIP	Functional MTI (Weak)	20371350
hsa-miR-1827	MIRT763146	Homo sapiens	USP6NL	9712	Homo sapiens	PAR-CLIP	Functional MTI (Weak)	27292025
hsa-miR-30c-2-3p	MIRT764728	Homo sapiens	USP6NL	9712	Homo sapiens	PAR-CLIP	Functional MTI (Weak)	27292025
hsa-miR-1827	MIRT763147	Homo sapiens	UTP11	51118	Homo sapiens	PAR-CLIP	Functional MTI (Weak)	27292025
hsa-miR-216b-3p	MIRT499766	Homo sapiens	UTP4	84916	Homo sapiens	PAR-CLIP	Functional MTI (Weak)	24398324
hsa-miR-216b-3p	MIRT499766	Homo sapiens	UTP4	84916	Homo sapiens	PAR-CLIP	Functional MTI (Weak)	22012620
hsa-miR-216b-3p	MIRT499766	Homo sapiens	UTP4	84916	Homo sapiens	PAR-CLIP//HITS-CLIP	Functional MTI (Weak)	21572407
hsa-miR-148a-3p	MIRT053479	Homo sapiens	VAV2	7410	Homo sapiens	Luciferase reporter assay//Microarray//qRT-PCR	Functional MTI	21703006
hsa-miR-1827	MIRT763148	Homo sapiens	VCAM1	7412	Homo sapiens	PAR-CLIP	Functional MTI (Weak)	27292025
hsa-miR-216a-3p	MIRT739027	Homo sapiens	VPS26B	112936	Homo sapiens	PAR-CLIP	Functional MTI (Weak)	26701625
hsa-miR-1827	MIRT460801	Homo sapiens	VPS33A	65082	Homo sapiens	PAR-CLIP	Functional MTI (Weak)	23592263
hsa-miR-1827	MIRT464117	Homo sapiens	VPS35	55737	Homo sapiens	PAR-CLIP	Functional MTI (Weak)	23592263
hsa-miR-148a-3p	MIRT105304	Homo sapiens	VPS37A	137492	Homo sapiens	PAR-CLIP	Functional MTI (Weak)	21572407
hsa-miR-148a-3p	MIRT513617	Homo sapiens	VPS37B	79720	Homo sapiens	PAR-CLIP	Functional MTI (Weak)	23446348
hsa-miR-30c-2-3p	MIRT458706	Homo sapiens	VPS39	23339	Homo sapiens	PAR-CLIP	Functional MTI (Weak)	23592263
hsa-miR-216a-3p	MIRT546043	Homo sapiens	VPS4B	9525	Homo sapiens	PAR-CLIP	Functional MTI (Weak)	21572407
hsa-miR-1827	MIRT738170	Homo sapiens	WASF2	10163	Homo sapiens	PAR-CLIP	Functional MTI (Weak)	26701625
hsa-miR-216b-3p	MIRT763888	Homo sapiens	WASF2	10163	Homo sapiens	PAR-CLIP	Functional MTI (Weak)	27292025
hsa-miR-148a-3p	MIRT464041	Homo sapiens	WASL	8976	Homo sapiens	PAR-CLIP	Functional MTI (Weak)	23592263
hsa-miR-216a-3p	MIRT464043	Homo sapiens	WASL	8976	Homo sapiens	PAR-CLIP	Functional MTI (Weak)	23592263
hsa-miR-216a-3p	MIRT487097	Homo sapiens	WDCP	80304	Homo sapiens	PAR-CLIP	Functional MTI (Weak)	23592263
hsa-miR-1827	MIRT738171	Homo sapiens	WDR5B	54554	Homo sapiens	PAR-CLIP	Functional MTI (Weak)	26701625
hsa-miR-1827	MIRT738171	Homo sapiens	WDR5B	54554	Homo sapiens	PAR-CLIP	Functional MTI (Weak)	27292025
hsa-miR-216a-3p	MIRT739028	Homo sapiens	WDTC1	23038	Homo sapiens	PAR-CLIP	Functional MTI (Weak)	26701625
hsa-miR-216a-3p	MIRT247096	Homo sapiens	WEE1	7465	Homo sapiens	PAR-CLIP	Functional MTI (Weak)	23592263
hsa-miR-216a-3p	MIRT247096	Homo sapiens	WEE1	7465	Homo sapiens	PAR-CLIP	Functional MTI (Weak)	26701625
hsa-miR-1827	MIRT763149	Homo sapiens	WFDC8	90199	Homo sapiens	PAR-CLIP	Functional MTI (Weak)	27292025
hsa-miR-30c-2-3p	MIRT764729	Homo sapiens	WFDC8	90199	Homo sapiens	PAR-CLIP	Functional MTI (Weak)	27292025
hsa-miR-148a-3p	MIRT732353	Homo sapiens	WNT1	7471	Homo sapiens	Immunohistochemistry//In situ hybridization//Luciferase reporter assay//qRT-PCR//Western blot	Functional MTI	28199399
hsa-miR-148a-3p	MIRT732353	Homo sapiens	WNT1	7471	Homo sapiens	Immunohistochemistry//In situ hybridization//Luciferase reporter assay//qRT-PCR//Western blot	Functional MTI	26707142
hsa-miR-148a-3p	MIRT053185	Homo sapiens	WNT10B	7480	Homo sapiens	Luciferase reporter assay//Microarray//qRT-PCR//Western blot	Functional MTI	22890324
hsa-miR-216a-3p	MIRT463840	Homo sapiens	WRN	7486	Homo sapiens	PAR-CLIP	Functional MTI (Weak)	23592263
hsa-miR-1827	MIRT763150	Homo sapiens	WT1	7490	Homo sapiens	PAR-CLIP	Functional MTI (Weak)	27292025
hsa-miR-30c-2-3p	MIRT124963	Homo sapiens	XIAP	331	Homo sapiens	PAR-CLIP	Functional MTI (Weak)	23446348
hsa-miR-1827	MIRT463820	Homo sapiens	XKR4	114786	Homo sapiens	PAR-CLIP	Functional MTI (Weak)	23592263
hsa-miR-1827	MIRT457083	Homo sapiens	XPNPEP3	63929	Homo sapiens	PAR-CLIP	Functional MTI (Weak)	23592263
hsa-miR-30c-2-3p	MIRT764730	Homo sapiens	YES1	7525	Homo sapiens	PAR-CLIP	Functional MTI (Weak)	27292025
hsa-miR-148a-3p	MIRT505102	Homo sapiens	YWHAB	7529	Homo sapiens	PAR-CLIP	Functional MTI (Weak)	23446348
hsa-miR-30c-2-3p	MIRT764731	Homo sapiens	YWHAB	7529	Homo sapiens	PAR-CLIP	Functional MTI (Weak)	27292025
hsa-miR-30c-2-3p	MIRT463708	Homo sapiens	YWHAE	7531	Homo sapiens	PAR-CLIP	Functional MTI (Weak)	23592263
hsa-miR-30c-2-3p	MIRT463708	Homo sapiens	YWHAE	7531	Homo sapiens	PAR-CLIP	Functional MTI (Weak)	23446348
hsa-miR-30c-2-3p	MIRT463708	Homo sapiens	YWHAE	7531	Homo sapiens	PAR-CLIP	Functional MTI (Weak)	21572407
hsa-miR-30c-2-3p	MIRT463708	Homo sapiens	YWHAE	7531	Homo sapiens	PAR-CLIP	Functional MTI (Weak)	20371350
hsa-miR-30c-2-3p	MIRT463708	Homo sapiens	YWHAE	7531	Homo sapiens	PAR-CLIP	Functional MTI (Weak)	26701625
hsa-miR-217	MIRT734072	Homo sapiens	YWHAG	7532	Homo sapiens	Luciferase reporter assay//qRT-PCR//Western blot	Functional MTI	28126486
hsa-miR-1827	MIRT512726	Homo sapiens	YWHAZ	7534	Homo sapiens	PAR-CLIP	Functional MTI (Weak)	23446348
hsa-miR-1827	MIRT512726	Homo sapiens	YWHAZ	7534	Homo sapiens	PAR-CLIP	Functional MTI (Weak)	27292025
hsa-miR-5590-3p	MIRT574376	Homo sapiens	YY1	7528	Homo sapiens	PAR-CLIP	Functional MTI (Weak)	20371350
hsa-miR-5590-3p	MIRT498021	Homo sapiens	ZBTB20	26137	Homo sapiens	PAR-CLIP	Functional MTI (Weak)	22291592
hsa-miR-216a-3p	MIRT498025	Homo sapiens	ZBTB20	26137	Homo sapiens	PAR-CLIP	Functional MTI (Weak)	22291592
[truncated: 157 more rows]
