# Supplementary material for: MicroRNA modulated networks of adaptive and innate immune response in pancreatic ductal adenocarcinoma
Source: PLoS One. 2019 May 31;14(5):e0217421. doi: 10.1371/journal.pone.0217421 (PMC6544344; doi:10.1371/journal.pone.0217421)
Supplement: S2 Table — (XLSX) [file pone.0217421.s005.xlsx]

## Sheet: S2 Table
Category	ID	Name	Source	p-value	q-value Bonferroni	q-value FDR B&H	q-value FDR B&Y	Hit Count in Query List	Hit Count in Genome	Hit in Query List
Pathway	1269203	Innate Immune System	BioSystems: REACTOME	0.03811	36.39	2.275	16.92	37	1312	CYBB	ABCA13	DOK3	BCL2	TLR7	TLR6	ITGAL	ITK	TXK	JAK3	PI3	PTPRC	PIK3CD	RASGRP3	CD300LB	CCR6	NLRC3	SELL	LAT2	ARHGAP9	GRIN2B	MUC13	CR1	NFAM1	HVCN1	CYFIP2	TLR10	KLRK1	RASGRP1	CD3G	CD247	CD19	CD36	CD53	CD68	CD180
Pathway	1269171	Adaptive Immune System	BioSystems: REACTOME	1.31e-06	0.001251	0.0006253	0.004652	36	826	CYBB	BTNL8	HLA-DOA	KBTBD8	TLR6	ITGAL	LILRB1	ITK	KLRF1	SLAMF6	PTPRC	PIK3CD	RASGRP3	CD300LB	SIGLEC10	LILRB4	SELL	EVL	BTLA	CD160	KLRK1	RASGRP1	CD1D	CD3G	CD247	SIGLEC7	CD8A	CD19	SH2D1B	CD22	CD226	CD36	PRKCB	CD300LG	CD79A	TREML2
Pathway	1269201	Immunoregulatory interactions between a Lymphoid and a non-Lymphoid cell	BioSystems: REACTOME	3.278e-13	3.13e-10	3.13e-10	2.329e-09	21	136	ITGAL	LILRB1	KLRF1	SLAMF6	CD300LB	SIGLEC10	LILRB4	SELL	CD160	KLRK1	CD1D	CD3G	CD247	SIGLEC7	CD8A	CD19	SH2D1B	CD22	CD226	CD300LG	TREML2
Pathway	83069	Cell adhesion molecules (CAMs)	BioSystems: KEGG	0.0001507	0.1439	0.02398	0.1784	13	145	SPN	HLA-DOA	ITGA6	ITGAL	PTPRC	SELL	CD2	CD6	CD8A	TIGIT	CD22	CD226	CDH4
Pathway	83078	Hematopoietic cell lineage	BioSystems: KEGG	1.248e-05	0.01192	0.003972	0.02955	12	97	HLA-DOA	ITGA6	CR1	CR2	CD1D	CD2	CD3G	CD8A	CD19	MS4A1	CD22	CD36
Pathway	1269373	Cell surface interactions at the vascular wall	BioSystems: REACTOME	0.0009405	0.8982	0.1081	0.804	12	143	CD244	SPN	ITGA6	PF4V1	ITGAL	SLC7A11	VPREB3	SIRPG	CD84	SELL	CD2	CD48
Pathway	99051	Chemokine signaling pathway	BioSystems: KEGG	0.01163	11.11	0.8408	6.255	12	182	PF4V1	ITK	JAK3	PIK3CD	CCL5	PLCB2	CCR6	CCR7	GNG7	GNGT2	PRKCB	CX3CR1
Pathway	83125	Primary immunodeficiency	BioSystems: KEGG	4.042e-05	0.03861	0.007721	0.05744	8	37	AICDA	JAK3	PTPRC	CIITA	CD8A	CD19	TNFRSF13C	CD79A
Pathway	83081	B cell receptor signaling pathway	BioSystems: KEGG	0.007365	7.034	0.5882	4.376	8	71	PIK3CD	RASGRP3	CR2	CD19	CD22	CD72	PRKCB	CD79A
Pathway	M8626	Members of the BCR signaling pathway	MSigDB C2 BIOCARTA (v6.0)	0.003629	3.466	0.3466	2.578	7	46	BCL2	PTPRC	PIK3CD	CR2	CD19	CD22	MAP4K1
Pathway	1269580	G-protein beta:gamma signalling	BioSystems: REACTOME	0.007391	7.058	0.5882	4.376	7	51	JAK3	PIK3CD	PLCB2	GNG7	GNGT2	PIK3R6	PIK3R5
Pathway	137998	TCR signaling in naive CD4+ T cells	BioSystems: Pathway Interaction Database	0.02213	21.13	1.409	10.48	7	60	ITK	PTPRC	RASGRP1	CD3G	CD247	MAP4K1	PRKCB
Pathway	138058	BCR signaling pathway	BioSystems: Pathway Interaction Database	0.04152	39.65	2.332	17.35	7	66	PTPRC	POU2F2	CD19	CD22	MAP4K1	CD72	CD79A
Pathway	M13247	T Cytotoxic Cell Surface Molecules	MSigDB C2 BIOCARTA (v6.0)	2.144e-05	0.02047	0.005119	0.03808	6	14	ITGAL	PTPRC	CD2	CD3G	CD247	CD8A
Pathway	M6427	T Helper Cell Surface Molecules	MSigDB C2 BIOCARTA (v6.0)	0.001019	0.9727	0.1081	0.804	5	14	ITGAL	PTPRC	CD2	CD3G	CD247
Pathway	M1473	B Lymphocyte Cell Surface Molecules	MSigDB C2 BIOCARTA (v6.0)	0.01233	11.77	0.8408	6.255	4	11	ITGAL	PTPRC	CR1	CR2
