# Supplementary material for: MicroRNA modulated networks of adaptive and innate immune response in pancreatic ductal adenocarcinoma
Source: PLoS One. 2019 May 31;14(5):e0217421. doi: 10.1371/journal.pone.0217421 (PMC6544344; doi:10.1371/journal.pone.0217421)
Supplement: S3 Table — (XLSX) [file pone.0217421.s006.xlsx]

## Sheet: S3 Table
sample	Category	CYBB	ITGAL	SPN	HLA-DOA	CD244	PF4V1	AICDA	PIK3CD	BCL2	JAK3	ITK	PTPRC	ABCA13	BTNL8	LILRB1	ITGA6	RASGRP3	POU2F2	DOK3	KLRF1	CR1	CR2	PLCB2	RASGRP1	CD19	CD2	KBTBD8	SLAMF6	CIITA	GNG7	CD3G	CD22	TLR7	TLR6	CD300LB	CD1D	CCL5	CD8A	GNGT2	CD247	MAP4K1	SIGLEC10	SELL	SLC7A11	CD72	PIK3R6	LILRB4	VPREB3
TCGA-H6-A45N-11	NORMAL TCGA	13.95	13.97	11.37	13.57	9.494	5.576	8.25	12.95	12.48	13.04	12.06	15	3.437	5.07	11.81	11.94	11.25	12.73	12.46	9.58	13.77	15.8	13.08	10.15	13.72	11.54	10.9	12.45	14.21	12.18	10.57	15.23	10	11.02	6.72	10.79	12.99	12.42	8.744	11.41	12.92	12.24	14.08	6.223	12.61	9.472	10.14	11.87
TCGA-H6-8124-11	NORMAL TCGA	12.52	10.73	9.84	11.86	6.22	3.944	2.069	10.61	10.27	9.837	8.632	12.12	3.405	2.612	9.017	11.79	10.56	8.797	9.585	4.986	8.403	3.006	10.67	11.04	4.24	9.917	6.929	8.081	11.84	10.11	7.754	8.115	9.806	8.097	6.914	8.033	10.89	10.04	7.2	8.272	8.503	9.772	9.068	6.53	8.534	7.877	10.76	3.116
TCGA-YB-A89D-11	NORMAL TCGA	11.97	10.64	10.76	10.51	5.04	1.398	3.198	9.987	9.605	10.44	8.005	11.63	5.388	6.654	9.391	12.88	9.988	7.959	9.608	3.73	7.92	6.746	11.49	8.206	5.646	8.888	6.96	7.653	10.68	8.372	6.746	8.124	7.362	7.913	9.58	7.733	10.11	8.682	7.712	8.081	8.746	9.538	9.072	7.163	9.54	7.688	11.44	4.764
TCGA-HV-A5A3-11	NORMAL TCGA	11.66	10.08	9.348	11.49	6.121	3.304	0	10.4	9.185	10.66	7.365	10.78	0.8538	4.459	8.549	11.28	10.93	8.663	9.494	4.788	6.338	4.229	10.65	10.51	5.719	9.524	6.812	7.344	11.25	9.815	7.344	8.273	8.813	7.331	5.719	7.675	10.45	8.443	6.411	8.084	8.782	9.724	8.8	6.54	8.59	7.434	10.31	3.957
TCGA-HZ-8637	LOW	13.72	11.75	10.48	12.42	6.899	1.064	4.248	10.88	10.09	11.55	10.22	13.51	3.435	7.492	10.56	12.19	10.4	9.498	10.21	5.63	9.991	11.84	11.03	9.869	8.489	11.26	8.18	10.06	12.46	8.697	8.95	10.21	9.62	9.479	6.135	8.312	12.74	10.46	7.683	9.38	9.822	11.04	11.2	8.22	9.796	7.929	12.64	7.368
TCGA-IB-7652	HIGH	12.89	10.73	10.45	10.91	6.801	0	1.724	10.01	9.419	8.785	6.893	11.74	6.975	8.635	8.622	14.36	9.684	8.019	9.316	3.065	10.31	3.933	10.1	8.697	3.477	8.108	6.975	7.312	10.6	8.628	6.012	7.718	9.181	7.752	6.932	8.448	8.744	7.177	6.844	6.562	8.115	9.078	8.837	10.55	7.863	7.405	9.661	2.228
TCGA-Z5-AAPL	LOW	12.76	12.9	10.96	12.67	6.189	0	8.505	12.32	11.68	12.9	12.31	14.61	5.387	6.688	10.28	12.09	10.81	11.76	11.16	5.639	11.37	14.46	11.63	10.2	12.56	11.6	10.11	11.56	12.74	10.63	10.41	13.59	9.065	10.03	6.257	9.526	12.22	11.12	7.532	11.3	12.3	10.5	14.18	7.564	11.19	7.624	9.897	11.76
TCGA-HZ-8003	LOW	12.56	10.98	10.23	11.08	6.15	1.66	3.771	10.41	9.969	10.12	9.408	12.65	6.457	7.799	9.355	13	9.691	8.981	9.241	4.67	9.395	10.67	10.35	9.317	6.936	9.904	7.761	9.077	11.13	9.402	8.263	9.26	9.16	8.448	6.457	7.51	10.94	9.513	6.69	8.738	9.168	9.929	10.25	9.302	8.76	7.157	10.82	5.666
TCGA-HZ-A49G	LOW	12.53	10.67	10.35	10.63	6.138	0	0.869	9.797	9.426	9.756	8.016	11.59	6.836	7.578	8.77	12.63	9.013	7.572	9.303	3.652	8.373	2.106	10.7	8.614	3.449	9.249	6.927	8.039	10.68	10.23	7.067	7.434	7.501	7.46	6.887	8.03	11.05	9.278	6.716	7.787	8.709	8.754	8.398	7.845	7.247	7.955	10.82	2.928
TCGA-IB-7651	LOW	12.53	10.19	9.206	12.18	5.391	0	3.012	9.323	9.179	9.415	8.534	12.06	7.438	8.989	9.11	14.99	9.282	8.904	9.099	3.093	8.219	5.71	9.37	8.482	6.115	9.733	7.357	9.037	10.36	8.455	7.725	7.254	8.789	7.722	5.183	7.374	10.95	9.929	6.391	8.071	8.111	11.23	8.017	11.5	9.385	6.942	10.82	4.166
TCGA-IB-AAUS	LOW	12.44	10.49	10.55	11.01	6.952	1.762	3.507	10.3	9.494	10.68	9.54	12.23	4.772	6.073	9.21	12.39	10.23	7.83	10.59	5.353	9.401	8.263	11.68	8.097	5.828	9.378	7.612	8.655	11.82	8.691	7.334	9.561	7.937	8.685	7.865	8.948	11.07	9.964	7.688	9.019	9.287	10.04	9.84	8.535	10.55	8.396	11.37	4.813
TCGA-IB-7645	LOW	12.42	10.77	10.73	11.46	5.742	1.252	4.246	10.33	10.08	10.1	9.898	12.77	7.831	8.582	8.585	13.51	9.745	8.779	9.407	4.531	10	9.694	10.04	10.09	6.58	10.4	8.057	9.412	10.86	8.141	8.675	8.964	8.744	8.232	7.303	8.102	11.42	10.43	7.267	9.103	8.867	9.775	10.53	9.513	8.665	7.198	10.12	6.103
TCGA-Q3-A5QY	LOW	12.37	12.67	10.91	12.24	6.286	3.168	6.938	12.18	11.56	12.26	12.43	13.85	5.562	6.064	10.13	12.01	9.833	11.49	10.85	4.992	10.94	13.32	11.73	9.63	11.89	11.57	9.378	10.98	12.38	11.03	10.24	12.75	8.264	9.244	6.789	9.561	11.37	10.52	7.5	11.27	12.06	10.7	13.59	7.629	10.58	8.745	9.861	11.23
TCGA-IB-7886	HIGH	12.37	9.256	8.306	11.17	5.406	1.211	1.859	9.157	8.811	9.148	7.9	11.29	6.529	10.44	8.028	13.65	8.976	7.714	7.696	3.35	8.141	3.822	9.108	7.7	4.461	8.861	6.638	8.254	10.95	7.92	7.063	7.042	8.134	7.705	5.406	5.795	9.962	8.699	5.383	7.727	7.696	9.174	7.943	11.07	6.73	6.411	10.25	3.151
TCGA-IB-7891	LOW	12.35	10.34	9.783	11.3	6.168	1.225	2.812	9.873	9.905	9.325	8.512	12.16	6.426	6.94	8.844	13.03	10.01	8.913	8.672	4.397	8.46	8.807	9.543	9.326	6.042	9.963	7.557	8.693	10.61	9.375	7.753	8.156	9.266	7.588	6.916	8.066	10.89	9.417	6.654	7.836	8.477	9.336	9.826	7.877	8.27	7.117	10.52	5.24
TCGA-IB-7897	LOW	12.32	11.06	10.42	11.39	7.101	3.511	3.298	10.49	10.81	10.41	10.16	13.03	5.703	4.908	8.748	13.41	9.86	8.929	8.568	4.222	9.468	8.733	10.64	10.53	6.15	10.51	7.665	9.685	11.2	9.387	8.916	8.829	9.157	8.569	6.58	8.003	11.68	10.48	6.676	9.168	9.176	8.698	10.86	8.74	8.159	7.287	9.883	4.938
TCGA-HZ-8636	HIGH	12.3	9.848	9.539	10.69	5.819	2.409	2.231	9.953	8.906	9.74	8.317	11.83	9.004	9.834	8.41	14.12	9.351	8.944	8.931	3.069	8.619	5.072	11.04	9.143	3.923	9.171	6.956	8.712	10.77	7.093	7.08	7.489	8.571	8.09	5.704	7.617	9.589	7.354	5.677	7.235	8.044	8.873	9.016	8.81	7.719	7.523	10.28	2.959
TCGA-IB-A5ST	LOW	12.28	10.61	9.452	11.89	5.383	1.28	5.948	10.72	10.8	11.16	10.15	12.63	6.785	6.78	8.958	13.39	9.617	10.4	9.998	4.343	10.12	12.97	10.7	8.223	10.65	9.823	8.342	10.58	11.26	10.06	8.052	11.77	7.232	8.543	5.226	8.66	10.24	9.137	6.658	9.675	10.2	11.01	12.34	6.831	10.18	6.795	10.12	9.288
TCGA-IB-AAUP	LOW	12.22	12.24	10.61	12.38	6.594	0.7953	7.984	11.7	11.05	12.01	10.75	13.65	6.659	9.103	9.526	12.84	10.83	10.86	10.67	6.248	11.08	14	11.08	9.591	11.5	11.05	9.486	10.43	12.39	9.985	9.429	13.02	9.023	9.693	5.92	9.261	11.43	9.857	7.098	10.26	11.44	10.12	12.54	7.677	10.61	8.001	9.888	10.63
TCGA-IB-7646	LOW	12.19	8.903	7.985	12.15	4.938	2.889	1.767	7.831	8.573	8.423	6.912	11.32	6.042	3.789	7.794	15.55	9.813	5.952	7.801	4.219	8.145	3.87	8.375	7.619	3.408	7.876	6.802	7.075	10.48	5.952	6.192	6.398	7.595	8.053	6.398	6.706	9.651	8.224	5.994	6.892	6.649	9.887	9.861	8.485	8.463	6.208	10.04	0
TCGA-IB-7649	LOW	12.16	10.39	10.24	10.92	6.677	1.01	2.823	9.579	10.12	9.14	8.656	11.81	5.478	6.744	8.616	13.11	9.577	8.179	8.554	5.188	8.604	4.41	9.347	8.852	4.773	9.955	7.573	8.932	9.601	9.316	8.106	8.385	8.243	7.454	6.542	8.295	10.55	9.269	6.62	8.336	8.228	8.583	9.405	9.077	6.984	6.913	9.505	4.876
TCGA-IB-7647	LOW	12.14	10.3	9.9	12.26	5.856	1.916	4.003	9.929	10.15	10.1	9.28	12.75	7.929	10.48	8.49	13.85	10.03	9.38	8.663	3.781	9.729	12	9.527	8.793	8.399	10.05	8.325	9.291	10.65	8.183	8.345	10.19	8.827	7.9	6.943	8.345	10.43	8.959	6.847	8.815	8.847	9.71	11.33	9.605	8.856	6.767	9.86	8.306
TCGA-IB-7888	LOW	12.12	10.53	9.798	11.34	6.264	2.179	5.098	10.28	10.5	10.41	9.569	12.63	3.954	7.997	9.524	12.6	9.515	9.845	9.3	4.822	10.32	12.71	9.645	9.556	8.613	9.718	8.378	9.334	10.71	9.11	8.061	10.1	9.13	8.332	6.655	8.474	10.32	9.132	6.87	8.498	9.29	10.16	11.65	9.755	8.59	6.772	10.17	8.498
TCGA-HZ-A77Q	LOW	12.03	10.04	9.574	10.49	5.074	0	4.49	9.96	9.644	10.27	9.304	12.23	6.472	8.268	8.738	13.54	9.381	8.82	9.263	3.994	9.497	12.03	10.09	8.965	8.709	9.056	7.545	8.829	10.71	7.808	7.277	10.03	7.206	8.123	6.913	7.907	10.47	9.52	6.443	8.626	8.981	8.801	11.12	9.566	9.092	6.657	9.369	7.929
TCGA-LB-A9Q5	LOW	11.98	9.638	9.351	10.53	4.548	1.213	1.213	9.469	8.763	9.041	6.501	10.89	2.924	5.244	8.231	13.3	9.255	7.372	8.763	4.465	7.805	5.028	10.37	7.744	4.465	8.43	5.849	6.918	10.06	9.392	5.849	7.215	7.88	7.322	6.415	7.429	9.474	8.138	6.037	7.081	7.472	9.062	8.94	9.997	7.156	6.837	8.904	2.648
TCGA-IB-AAUR	LOW	11.87	12.17	10.65	12.5	5.965	0.8071	6.204	11.93	11.02	12.52	10.95	13.57	5.592	6.565	9.985	12.08	10.77	11.01	10.61	5.499	11.13	13.84	11.69	9.775	12.02	10.92	9.222	10.96	12.91	10.59	9.159	12.97	8.09	9.707	6.873	9.775	12.48	11.11	7.382	10.39	11.46	10.71	12.86	8.418	11.2	8.171	10.06	10.55
TCGA-IB-7889	LOW	11.8	10.34	9.47	11.23	6.323	2.752	2.066	10.05	9.538	9.685	8.11	11.26	4.027	7.523	8.407	13.12	9.537	9.606	8.611	4.582	8.468	11.49	9.8	9.519	8.407	9.904	7.055	9.214	10.03	8.953	7.533	9.652	8.531	8.043	6.695	8.602	11.13	9.349	7.019	8.489	8.78	9.216	10.66	9.647	8.105	6.659	10.01	8.504
TCGA-YB-A89D	LOW	11.78	9.793	9.147	10.43	4.68	0.8872	1.827	9.202	8.902	9.91	7.534	11.22	6.26	9.206	8.255	13.55	9.378	7.98	8.023	3.485	7.024	6.397	10.39	8.63	4.36	8.366	6.035	7.088	10.22	8.42	6.454	7.48	7.336	7.112	5.938	6.721	9.782	7.732	6.31	7.321	8.051	8.646	8.651	8.913	7.111	7.226	10.13	3.371
TCGA-HZ-8002	LOW	11.77	9.939	9.613	11.47	6.603	2.345	2.345	10.2	10.31	9.613	8.939	11.92	4.209	6.476	8.038	12.89	9.892	8.403	8.538	4.496	8.145	7.634	10.13	9.211	5.626	9.535	7.458	8.452	10.76	9.433	7.857	8.134	8.737	8.117	6.038	8.295	10.66	9.764	6.297	8.215	8.303	9.223	9.82	7.001	7.841	7.15	9.445	4.496
TCGA-IB-7893	LOW	11.74	7.788	7.081	9.511	6.277	2.384	2.932	9.05	8.971	8.454	6.446	10.95	6.173	0.6806	7.692	14.1	8.969	7.138	7.563	3.412	8.377	5.567	9.767	8.973	3.412	7.198	5.392	6.266	8.817	7.055	5.433	5.567	8.013	7.641	6.123	5.865	9.229	6.845	5.1	6.456	6.332	7.955	9.218	10.11	6.759	6.406	8.957	2.384
TCGA-IB-7885	LOW	11.69	10.22	9.651	10.68	5.241	0	4.398	10.43	8.954	9.799	8.138	11.14	6.938	8.22	8.256	13.9	9.518	8.365	8.872	4.279	7.549	8.446	10.25	8.867	6.641	9.227	6.11	7.939	10.34	7.949	7.196	8.432	7.223	7.758	6.433	7.601	10.33	8.718	6.366	8.146	8.524	9.226	9.529	9.74	7.483	6.938	9.94	6.087
TCGA-HZ-7922	HIGH	11.66	9.321	9.127	10.25	4.743	0	2.438	9.706	9.337	9.006	8.048	11.61	6.996	7.56	8.3	13.58	9.168	8.528	7.878	2.227	8.928	10.44	9.529	7.926	6.596	8.451	6.893	7.9	10.07	7.705	7.108	8.568	8.321	8.154	6.421	7.468	9.409	8.052	5.959	7.004	7.705	9.095	9.165	10.49	7.029	6.371	9.364	6.433
TCGA-HZ-A49I	HIGH	11.62	10.1	9.539	10.02	7.172	1.425	1.425	10.17	8.502	9.73	7.316	11	4.224	6.755	8.133	13.64	9.038	8.115	9.609	4.158	8.731	8.401	10.6	10.26	6.799	8.648	6.428	8.304	10.43	7.667	6.428	8.346	7.164	7.218	6.993	8.854	9.603	7.963	6.37	7.309	9.003	9.206	9.179	8.404	6.834	7.316	9.055	5.373
TCGA-HZ-8315	LOW	11.59	9.745	9.049	11.4	5.63	1.816	2.257	9.905	9.271	9.662	8.248	11.63	6.11	6.547	7.772	12.98	9.781	8.404	8.862	4.268	8.438	7.309	11.15	10.68	5.231	9.28	6.975	8.015	10.72	8.358	7.232	7.348	8.399	8.551	6.427	7.812	10.67	9.103	6.555	7.891	8.057	8.823	9.33	7.824	8.158	6.862	9.54	3.766
TCGA-IB-7890	HIGH	11.58	8.763	9.057	10.41	4.391	1.378	1.378	9.246	8.752	8.416	5.727	11.05	4.643	5.683	8.567	14.35	8.84	7.766	8.146	3.51	7.963	6.266	9.1	8.378	3.944	7.037	6.091	5.77	9.757	7.493	5.299	7.046	8.416	7.528	5.93	6.68	7.838	6.435	6.057	5.465	6.526	8.584	6.799	8.542	7.511	6.809	9.716	2.535
TCGA-IB-8127	HIGH	11.54	9.886	9.803	10.82	5.74	1.237	2.961	9.4	8.794	9.217	8.612	11.71	7.316	8.465	7.624	13.69	9.372	7.714	8.968	4.073	8.151	5.753	9.727	9.096	4.947	9.397	7.332	8.175	10.63	7.889	7.503	7.391	8.065	8.531	6.027	7.031	10.71	9.525	6.209	8.257	8.07	9.207	9.269	9.285	8.501	7.026	9.245	4.322
TCGA-2J-AABE	HIGH	11.49	9.649	9.584	9.406	4.625	0	2.79	9.177	7.826	9.152	6.681	10.25	5.935	6.296	7.869	13.88	8.584	7.189	8.758	4.681	7.617	8.542	10.15	7.078	5.708	7.329	5.19	7.609	10.39	8.448	5.15	7.003	6.355	6.878	4.566	6.39	8.03	6.15	5.887	6.406	7.55	8.003	9.005	10.68	7.055	6.787	8.497	4.44
TCGA-IB-A5SS	HIGH	11.44	9.232	9.394	9.126	3.783	1.187	0.7121	9.748	8.158	9.17	5.837	10.37	4.954	2.61	8.453	13.83	8.881	7.292	9.078	4.764	8.567	4.924	9.798	7.976	3.714	7.768	5.472	5.72	9.068	6.487	5.387	6.706	7.084	8.582	4.694	6.101	8.927	7.315	5.837	6.775	6.741	9.19	8.205	8.91	7.579	6.903	9.084	3.312
TCGA-IB-AAUU	HIGH	11.32	9.292	9.358	9.592	5.919	0	1.68	9.444	8.25	9.448	7.258	10.75	7.173	11.08	7.829	13.63	9.324	7.258	8.411	3.183	7.79	5.692	9.698	8.802	3.587	8.072	6.13	8.076	9.894	7.936	5.671	6.315	6.175	7.288	5.988	7.279	9.438	7.009	5.927	7.511	7.87	8.239	8.724	9.289	7.114	6.925	9.332	1.978
TCGA-HZ-A77P	LOW	11.32	9.183	8.879	9.804	6.233	0.7184	2.079	9.197	9.345	9.587	7.26	10.31	5.509	8.133	7.322	12.89	8.795	8.519	8.414	4.099	7.932	2.079	9.515	7.5	3.501	8.74	6.553	7.674	10.08	9.145	6.451	6.872	7.575	6.977	5.312	7.03	10.14	8.816	5.793	7.575	7.674	7.704	8.408	8.121	7.153	6.79	9.139	2.079
TCGA-IB-AAUT	LOW	11.3	10.61	9.432	11.63	6.279	1.533	2.259	10.22	9.7	10.38	8.965	11.84	4.679	6.741	8.258	11.95	10.11	8.125	9.125	5.28	7.14	5.01	10.57	9.728	5.477	10.19	6.741	8.597	11.24	9.76	8.317	8.215	8.464	7.293	7.279	7.55	11.44	10.32	6.523	8.866	9	8.938	8.992	7.081	9.328	7.982	10.1	3.627
TCGA-HZ-8001	LOW	11.24	10.23	8.972	10.8	6.82	3.593	3.338	10.36	9.317	10.33	7.956	11.18	4.825	4.628	8.801	12.55	9.347	10.12	9.202	3.338	8.874	9.836	10.13	8.093	8.034	10.13	6.671	8.262	10.24	9.328	7.254	9.443	8.665	7.792	7.326	9.334	11.45	9.634	6.771	8.942	9.302	8.939	10.41	8.301	9.583	7.65	10.16	7.645
TCGA-US-A774	LOW	11.24	9.757	9.292	11.34	5.506	3.019	3.111	10.27	9.267	9.88	7.838	11.11	6.597	7.457	8.395	12.87	9.456	8.767	9.251	4.304	8.33	10.07	10.26	8.617	7.024	8.882	6.818	7.743	10.79	9.81	6.735	8.846	7.927	7.805	5.822	7.719	10.64	8.812	6.381	7.775	8.591	9.312	9.24	8.183	8.053	7.04	9.405	6.3
TCGA-IB-8126	LOW	11.23	10.82	9.507	11.26	5.795	0	4.563	10.41	10.01	10.25	10.02	12.56	3.206	6.192	8.076	12.62	9.609	8.626	8.584	4.361	8.842	10.4	9.942	9.531	7.641	10.14	7.16	9.39	10.87	9.748	8.394	9.11	8.165	7.859	7.459	7.221	12.02	10.41	5.896	9.206	9.072	8.302	10.95	8.588	8.189	6.886	8.912	7.018
TCGA-IB-A5SQ	LOW	11.15	9.37	9.419	10.15	5.324	0	1.358	9.525	8.832	9.979	7.884	11.08	5.046	4.564	8.182	13.05	9.205	7.712	8.911	3.006	7.413	9.469	9.207	8.766	6.797	8.737	6.766	7.522	9.549	9.118	6.636	8.536	7.162	7.307	6.416	8.059	9.624	8.4	6.348	7.738	8.08	9.57	9.562	8.515	8.3	7.064	9.797	6.091
TCGA-M8-A5N4	HIGH	11.15	8.796	8.71	10.18	5.12	0.9175	0.9175	9.34	7.939	10.11	6.275	10.42	6.843	7.453	7.857	13.87	8.918	6.225	8.743	4.298	8.157	2.188	9.694	6.714	4.01	7.249	6.726	6.49	10.79	7.206	5.389	7.37	6.356	7.22	5.506	6.762	9.083	7.331	5.586	6.207	6.82	9.755	7.393	9.754	8.888	6.6	9.613	1.875
TCGA-FB-AAPS	HIGH	11.11	10.42	9.364	10.56	4.826	2.099	3.579	10.49	9.606	11	9.984	11.54	4.649	3.184	8.103	11.88	9.891	8.931	9.698	4.294	8.037	10.32	10.94	8.084	8.693	9.715	7.556	8.67	11.34	9.229	7.781	10.22	7.872	7.557	6.605	7.269	10.77	9.39	6.517	9.21	9.495	8.596	10.69	8.196	9.743	7.976	9.993	7.81
TCGA-HZ-8005	HIGH	11.08	8.498	7.825	12.59	4.826	1.244	1.902	10.09	7.455	8.997	5.801	10.24	4.123	0	7.954	13.57	7.386	6.502	8.258	5.671	7.356	0.7521	8.49	6.742	2.971	7.938	5.418	6.266	10.45	8.255	4.894	5.485	6.424	6.701	3.307	5.836	10.36	7.64	5.22	7.217	6.566	10.57	6.329	9.707	8.913	6.667	9.987	2.695
TCGA-3A-A9IB	HIGH	11.06	8.493	8.245	9.874	4.4	4.845	1.916	9.507	8.545	9.987	6.918	10.32	6.833	2.856	7.986	13.69	9.487	6.761	8.337	5.341	7.256	1.623	10.42	6.859	3.109	7.556	5.802	5.766	10.14	7.161	5.291	6.348	7.022	7.517	6.943	6.521	8.991	6.918	5.59	6.42	7.112	8.273	8.419	9.118	8.531	6.78	9.159	2.159
TCGA-HZ-7925	LOW	11.05	8.366	7.961	10.26	3.742	1.884	2.408	8.979	9.37	9.052	7.445	10.84	7.778	8.962	7.208	13.35	9.603	6.463	8.268	2.999	8.303	1.884	8.908	9.083	2.999	7.557	5.704	7.91	10.2	7.203	5.937	7.459	7.219	7.408	6.255	6.799	8.663	7.344	5.719	6.727	6.69	8.818	8.925	8.01	7.813	6.826	8.927	0
TCGA-S4-A8RP	HIGH	11.04	9.381	9.243	10.56	5.185	0.8975	1.447	9.245	8.914	9.497	7.595	10.68	7.754	9.14	7.602	12.67	9.107	7.782	9.014	5.649	7.343	7.912	9.694	9.794	4.55	8.636	6.094	8.605	10.77	9.123	6.659	6.789	7.418	7.499	5.98	7.608	10.04	8.832	5.745	7.12	7.832	8.773	8.768	8.509	7.659	7.181	9.365	2.982
TCGA-HZ-8519	LOW	11.02	10.04	9.377	10.49	5.961	0.5711	2.346	9.788	9.638	9.905	8.808	11.83	6.856	9.175	8.255	12.56	9.124	8.463	8.546	4.225	7.988	7.954	10.17	8.275	5.112	9.676	7.215	9.709	10.46	9.309	7.889	8.53	8.219	7.071	6.576	7.967	10.86	10.2	6.16	8.279	8.459	8.796	9.501	8.153	8.671	6.726	9.353	4.391
TCGA-HZ-A4BK	LOW	11	10.16	9.749	10.38	6.31	3.081	2.454	9.788	9.009	9.648	7.678	10.85	6.829	9.325	8.004	13.31	9.189	7.818	9.08	4.593	7.856	7.015	10.09	7.361	5.202	9.45	7.007	8.226	10.65	8.542	7.335	8.111	7.381	6.994	5.493	8.208	10.35	9.472	6.754	7.888	8.776	9.407	8.507	8.005	7.633	7.493	8.724	5.26
TCGA-PZ-A5RE	HIGH	10.98	9.042	9.347	10.81	5.79	2.379	1.602	9.406	7.911	9.455	6.189	10.35	5.772	10.78	7.87	13.25	8.443	7.321	9.478	2.136	7.252	0.7475	10.27	6.077	3.193	8.35	6.033	6.596	10.19	7.427	5.359	8.076	7.007	7.694	6.921	6.12	9.65	6.565	6.313	8.328	7.628	8.733	8.126	10.25	9.266	7.483	10.69	3.797
TCGA-FB-A78T	HIGH	10.96	9.504	9.477	10.62	5.518	0.7754	1.277	9.153	8.312	9.082	6.742	9.935	5.891	8.69	7.426	13.65	8.896	8.204	9.091	3.711	7.253	1.648	10.27	7.097	2.581	8.505	5.874	8.39	10.81	9.114	5.626	6.922	6.256	7.916	5.541	7.24	9.604	7.711	6.042	6.988	7.877	8.489	7.615	7.745	8.551	7.253	9.353	2.398
TCGA-RB-A7B8	LOW	10.92	9.569	8.582	9.579	4.869	1.582	4.132	9.72	8.692	9.897	7.484	10.52	7.8	6.88	7.942	12.22	9.5	8.032	9.018	3.549	7.024	8.974	10.13	8.615	6.675	8.958	6.689	8.725	9.945	8.269	6.793	7.955	7.46	7.282	3.963	6.484	9.956	8.682	6.231	7.545	8.472	9.047	9.393	8.255	7.746	7.695	9.522	5.171
TCGA-HZ-A4BH	LOW	10.88	10.19	8.921	10.29	4.947	0	0.8043	9.927	9.507	10.42	8.553	11.51	1.696	8.295	8.287	13.56	9.967	8.547	8.521	3.203	8.653	11.36	11.06	8.8	7.919	9.211	6.998	8.483	10.52	8.126	7.759	9.282	7.406	7.382	6.982	7.463	10.73	8.878	5.909	8.055	8.907	8.9	10.13	8.262	8.238	6.857	9.514	7.023
TCGA-FB-AAQ1	HIGH	10.88	9.165	8.503	10.23	4.601	1.786	4.022	9.446	8.366	9.034	5.688	9.64	7.059	1.769	7.372	12.53	9.236	7.262	8.929	3.515	5.688	2.54	10.28	9.897	3.174	8.126	5.71	6.113	9.64	9.482	5.817	6.162	6.997	7.195	5.182	7.706	9.321	7.306	6.676	6.628	7.472	9.053	7.626	9.294	8.765	7.818	8.784	4.282
TCGA-IB-A5SO	LOW	10.87	10.41	8.978	10.55	5.017	0.7256	3.434	9.976	9.69	10.15	8.824	11.65	6.704	6.324	8.534	13.36	9.522	9.004	9.44	4.271	9.027	12.13	10.51	7.679	9.139	9.069	7.005	8.032	10.89	9.241	7.063	9.974	7.928	7.941	6.826	7.35	10.38	9.27	6.545	8.025	9.146	9.058	9.93	9.464	9.268	7.524	10.08	7.693
TCGA-HV-A7OL	HIGH	10.83	10.3	9.33	10.46	5.763	1.004	7.198	9.974	7.841	10.66	7.426	10.18	6.256	9.7	8.385	13	9.405	9.604	10	3.007	7.392	12.3	9.924	7.897	10.33	9.654	7.042	8.656	10.35	8.43	6.951	11.33	7.476	7.428	6.516	7.716	11.22	8.348	7.606	8.532	9.897	8.715	10.39	8.857	10.5	7.148	10.57	10.11
TCGA-XD-AAUH	LOW	10.82	10.69	9.346	11.16	4.729	2.318	2.318	10.72	10.33	10.98	10.2	12.16	5.745	3.437	8.145	11.99	8.957	9.654	9.369	3.696	8.987	12.42	10.25	9.8	9.725	9.894	7.514	9.467	10.82	10.35	8.422	10.77	7.45	7.968	6.445	8.402	11.26	9.924	6.277	9.403	9.953	9.108	11.87	7.175	9.293	6.774	8.762	8.64
TCGA-XN-A8T5	LOW	10.8	11.06	9.685	11.52	6.237	1.909	2.484	11.04	10.5	11.23	9.628	12.31	4.055	5.129	8.391	13.09	9.945	10.03	9.534	3.886	8.941	11.6	10.27	8.536	10.35	10.02	7.433	9.068	11.46	9.896	8.613	11.4	7.41	8.032	6.62	8.409	11.38	10.09	6.523	9.644	10.32	8.906	11.77	9.816	9.083	7.117	8.652	9.366
TCGA-IB-7644	HIGH	10.79	9.119	8.46	9.486	4.22	1.815	1.329	9.104	8.261	8.042	7.381	10.74	5.454	10.48	7.054	13.78	8.669	6.462	7.328	3.097	6.549	1.005	8.346	7.924	2.331	8.321	5.953	7.445	8.975	7.658	6.792	5.454	7.715	6.64	5.581	6.42	9.922	7.859	5.14	7.403	7.093	8.102	7.503	7.011	5.53	6.314	8.571	3.097
TCGA-HV-A5A5	LOW	10.77	9.563	8.891	10.71	5.056	1.432	1.827	9.699	9.021	10.01	8.178	10.65	7.335	9.631	8.084	12.59	9.695	7.372	8.724	3.866	6.159	2.391	10.38	8.781	4.098	9.806	6.573	7.809	10.52	10.04	7.52	6.955	7.342	7.155	4.9	7.149	9.192	7.051	5.937	7.935	8.444	8.503	8.825	8.852	8.206	6.955	9.545	2.795
TCGA-2J-AAB6	HIGH	10.77	8.065	7.488	8.934	4.251	2.744	0.9633	9.71	7.327	9.078	5.015	9.346	8.844	1.944	7.229	13.91	8.335	7.066	7.845	2.744	6.116	2.263	8.473	6.212	3.392	6.481	5.993	5.213	8.767	7.035	5.137	6.136	6.707	7.155	5.285	6.248	8.197	6.266	6.076	5.213	6.418	8.148	7.442	9.56	8.371	6.353	8.963	2.935
TCGA-HZ-7919	HIGH	10.75	9.451	8.634	10.59	4.87	0	2.125	8.825	8.677	9.263	8.098	10.79	7.225	10.77	7.309	14.61	8.717	7.711	7.765	4.656	6.67	6.079	10.48	9.38	3.784	9.188	6.376	8.366	10.56	7.58	7.199	7.139	7.289	7.948	6.149	6.916	10.31	9.025	5.403	7.809	7.528	8.197	8.614	9.99	7.318	6.531	9.113	3.284
TCGA-HV-AA8V	LOW	10.75	8.983	9.238	10.15	4.777	3.407	1.766	9.888	8.854	10.11	6.8	9.899	4.279	4.687	8.033	12.99	9.218	7.513	9.559	4.973	7.212	3.868	10.2	9.275	4.597	8.033	5.853	6.769	10.59	9.745	5.95	7.455	6.502	7.18	5.728	7.339	9.353	7.741	5.664	7.073	7.599	7.864	7.488	9.067	8.598	7.657	9.786	3.701
TCGA-HZ-A49H	LOW	10.74	9.737	8.468	10.87	5.684	2.287	0.8285	9.291	9.473	10.34	9.472	11.28	4.112	6.114	7.697	12.33	8.839	7.77	8.127	5.036	7.548	5.618	9.799	8.52	6.47	9.786	7.079	8.917	10.74	9.419	7.93	7.487	7.003	6.153	6.458	8.535	11.08	9.578	5.81	8.559	8.88	8.705	10.2	8.155	8.761	6.31	9.264	4.966
TCGA-F2-6879	HIGH	10.74	8.616	8.387	8.918	3.519	1.033	3.381	8.212	8.753	8.277	6.499	10.1	5.49	11.51	7.234	14.17	9.179	6.474	7.748	1.854	5.819	0	10.43	6.35	2.964	7.951	5.385	7.491	9.846	6.792	6.35	5.523	6.91	7.337	2.049	4.818	9.082	7.322	4.791	6.474	6.35	7.682	7.816	10.21	5.679	5.385	7.802	2.221
TCGA-XD-AAUI	LOW	10.72	9.574	8.954	10.44	6.093	2.768	5.544	10.15	8.812	10.41	8.624	11.01	7.427	6.65	8.008	13.24	9.047	8.978	8.887	4.498	8.497	12.49	10.15	9.167	9.081	8.952	7.42	8.76	10.35	8.766	7.217	10.62	6.11	8.019	4.87	7.716	9.702	7.739	5.736	8.009	9.133	9.585	10.35	9.281	9.026	6.924	8.907	7.384
TCGA-S4-A8RO	HIGH	10.72	8.955	8.943	9.506	3.845	0	1.81	9.04	8.008	8.642	7.135	9.884	6.72	0	7.33	13.11	8.496	6.902	8.168	2.776	6.732	0	9.446	8.984	2.776	7.126	7.135	6.485	9.859	7.753	5.501	6.674	6.084	6.191	4.396	6.55	8.455	7.258	5.53	6.638	7.028	7.931	9.527	7.941	8.262	6.613	8.826	2.588
TCGA-2L-AAQL	HIGH	10.6	9.061	8.601	10.66	4.963	2.329	2.007	9.498	8.371	9.186	5.816	9.053	6.594	9.722	7.204	12.57	9.308	7.631	8.484	4.652	4.532	0	11.53	6.418	3.815	8.357	5.053	6.031	10.04	8.854	6.294	7.835	7.77	6.393	5.963	7.042	10.24	8.02	6.841	7.138	7.716	8.593	8.257	8.312	8.598	6.667	9.767	3.008
TCGA-2J-AABI	HIGH	10.52	9.442	8.132	10.53	4.148	2.507	5.362	10.15	8.65	11.04	7.483	10.41	7.515	4.863	7.957	13.45	8.018	9.827	8.725	2.119	7.542	11.47	9.151	7.165	8.352	8.506	6.168	8.179	10.46	6.884	6.605	9.989	6.391	9.339	4.724	6.9	9.558	6.791	5.807	8.119	8.615	9.019	9.472	7.938	9.014	5.838	8.754	7.51
TCGA-XD-AAUL	HIGH	10.52	8.434	9.073	9.972	4.087	4.883	1.919	9.478	8.229	9.049	6.784	10.08	7.2	5.732	7.267	13.02	8.405	6.155	8.79	5.573	7.049	1.626	9.313	6.914	2.371	7.731	5.926	6.388	10.51	8.132	6.112	6.61	5.573	7.363	5.44	7.293	9.895	6.987	5.926	6.987	7.286	9.593	7.668	10.29	8.806	6.492	9.142	2.992
TCGA-HZ-7926	LOW	10.47	9.585	8.768	10.73	5.131	1.66	3.747	9.837	9.48	9.861	8.55	11.84	6.999	9.51	7.704	15.17	9.628	8.827	8.191	3.561	8.658	11.48	9.247	7.963	8.217	8.99	7.537	8.603	10.16	8.916	7.558	9.359	6.892	8.715	6.052	7.904	9.983	9.441	6.087	7.762	8.392	8.804	10.68	10.75	8.206	6.087	8.03	7.276
TCGA-HV-A5A4	HIGH	10.43	8.946	8.266	9.73	4.853	1.401	2.098	9.277	8.125	9.092	6.648	9.683	8.099	10.36	7.414	13.16	8.948	7.64	8.429	3.202	3.979	2.753	9.573	7.765	3.979	7.91	5.806	8.095	10.48	8.551	5.741	5.928	7.693	6.925	5.008	6.21	9.85	7.61	5.245	6.587	7.542	8.107	8.601	7.834	6.928	6.846	9.598	3.325
TCGA-2J-AABH	HIGH	10.43	8.473	8.113	10.63	4.721	1.725	0.8226	8.763	8.37	9.111	6.635	9.748	5.627	8.519	7.154	14.1	9.162	7.455	8.406	3.119	6.963	2.985	9.335	9.225	3.733	7.547	5.983	6.624	10.09	8.479	5.535	7.499	7.511	6.726	5.057	6.69	8.117	6.823	5.723	6.833	7.107	8.732	7.826	8.923	8.117	6.927	9.252	2.838
TCGA-XN-A8T3	LOW	10.4	9.25	8.881	11.05	5.293	1.921	0.9016	9.708	8.776	9.782	7.578	10.29	4.661	3.619	7.396	12.68	9.335	6.885	8.343	4.505	5.777	2.99	9.445	8.925	4.055	8.458	6.353	7.78	11.35	9.383	6.947	6.498	7.636	7.11	5.633	7.352	10.09	9.379	5.969	7.585	8.001	9.59	7.591	6.156	8.5	6.337	9.36	1.85
TCGA-FB-AAPZ	HIGH	10.39	9.359	9.237	9.982	4.731	1.078	1.688	9.551	8.565	10.05	8.835	11.02	6.508	5.73	8.225	13.67	9.616	7.611	8.052	3.134	7.627	5.877	9.339	7.803	5.277	8.691	6.216	7.838	10.09	8.117	6.984	7.058	6.49	8.171	7.058	7.28	10.01	9.191	5.793	8.25	7.972	8.417	9.324	10.25	9.037	6.892	9.761	3.949
TCGA-HZ-8317	HIGH	10.38	8.18	7.48	9.616	4.458	2.366	2.332	8.918	9.348	9.163	6.738	10.24	7.329	7.313	6.61	13.53	10.06	7.806	7.832	4.458	8.502	4.03	8.755	7.709	3.047	7.512	6.035	6.249	9.964	9.103	5.313	5.452	6.749	7.435	5.091	6.812	8.005	6.791	5.398	6.449	6.514	7.186	9.242	10.56	6.898	5.762	8.156	2.08
TCGA-HZ-A77O	HIGH	10.32	8.129	8.003	10.9	4.1	2.455	0	9.077	7.86	9.07	5.431	8.998	8.487	4.352	7.09	13.88	9.229	7.572	8.214	4.755	6.712	4.022	10.35	9.752	3.556	7.537	6.545	6.22	10.09	8.39	4.656	5.776	6.415	6.534	5.239	6.353	8.936	7.024	5.306	6.035	6.763	8.094	7.821	7.651	7.952	6.074	8.756	1.482
TCGA-IB-AAUM	LOW	10.31	9.645	8.963	10.51	5.692	2.956	2.131	9.808	9.334	9.958	8.346	10.85	7.279	6.7	7.194	12.41	8.618	7.933	8.366	4.921	7.456	8.589	9.922	8.507	7.101	9.105	6.455	8.295	10.6	9.715	7.148	8.316	6.912	7.521	5.167	7.484	10.11	8.92	5.594	8.331	8.376	8.357	9.078	8.004	7.567	6.492	8.202	5.56
TCGA-2J-AAB1	HIGH	10.28	9.418	8.814	10.32	5.104	1.373	2.528	8.822	8.862	9.313	8.349	10.38	8.255	8.785	7.192	13.59	8.356	6.614	8.117	2.063	6.768	3.936	8.927	7.946	3.859	9.077	5.783	8.681	10.03	8.518	7.233	6.649	6.542	6.91	3.503	7.029	10.35	8.791	5.923	8.113	8.363	9.358	8.929	7.432	7.414	6.44	9.108	3.284
TCGA-2L-AAQJ	HIGH	10.24	9.209	8.663	9.588	4.362	0	5.204	9.038	8.47	9.571	7.601	10.75	7.683	9.69	7.215	14.25	10.13	8.14	8.733	3.725	8.136	12.01	9.864	8.161	7.756	8.169	6.983	8.098	9.936	7.871	6.352	9.959	5.879	7.261	5.07	6.805	9.356	7.804	6.236	7.15	8.256	8.11	9.44	10.42	8.297	5.957	8.633	7.959
TCGA-HV-A5A6	HIGH	10.2	7.052	6.319	8.583	3.017	1.751	1.366	9.152	6.58	10.26	5.393	8.568	7.061	5.124	6.725	12.74	8.689	6.737	8.661	4.317	6.185	5.618	8.007	5.948	2.705	6.543	5.337	5.126	8.089	6.216	3.999	3.274	3.492	7.644	3.849	5.25	9.313	5.948	4.198	5.28	6.185	7.787	6.81	8.11	7.57	5.595	8.8	2.055
TCGA-OE-A75W	HIGH	10.13	9.702	7.817	10.2	5.607	2.591	0	9.078	7.817	10.03	7.404	8.637	3.762	9.955	6.899	12.78	7.723	7.473	8.496	4.922	3.67	1.419	11.81	6.855	2.121	9.299	4.509	7.221	10.22	7.591	6.347	6.391	5.977	6.369	4.08	6.14	11.76	8.93	6.255	8.15	8.687	8.08	7.885	8.879	8.366	6.567	9.46	5.335
TCGA-IB-A6UG	LOW	10.11	9.514	8.159	10.38	4.272	4.238	4.128	9.966	8.799	10.01	8.249	10.72	3.969	3.69	7.556	12.39	9.184	8.619	8.492	3.882	7.014	9.784	9.273	8.275	8.223	8.466	6.104	7.532	11.08	9.983	6.708	9.848	6.104	7.294	5.4	7.141	9.335	8.304	5.4	7.474	8.481	7.694	9.26	9.134	8.074	6.233	8.248	6.49
TCGA-IB-A5SP	HIGH	10.07	8.54	8.179	9.737	4.901	1.433	0.8872	8.192	7.242	9.069	5.7	9.257	7.403	11.46	7.24	13.53	8.928	6.8	8.047	2.963	5.355	3.689	8.563	6.454	3.247	6.778	6.177	7.024	10.35	8.123	5.129	5.898	6.426	6.188	5.627	6.227	9.389	6.549	5.385	7.667	6.789	7.494	7.508	8.866	6.778	5.958	8.855	0.8872
TCGA-IB-AAUO	HIGH	9.975	8.843	8.238	9.791	5.717	4.804	2.978	9.503	7.571	9.617	6.667	9.883	6.817	5.145	7.408	12.94	8.92	7.184	9.136	4.598	2.978	5.311	11.16	9.567	3.606	8.603	5.402	6.457	11.04	7.47	5.935	6.125	6.471	6.47	5.459	5.975	10.63	8.017	6.761	8.932	7.794	7.848	7.654	9.153	8.632	7.545	8.224	4.116
TCGA-IB-AAUN	HIGH	9.91	8.237	7.818	10.92	4.273	2.701	2.701	8.379	8.441	8.791	7.133	9.51	4.966	7.121	6.618	14.32	9.035	7.483	7.663	3.47	5.86	7.576	8.335	8.841	5.578	7.637	6.352	7.569	10.65	8.903	5.854	7.056	5.831	7.389	4.129	6.841	9.13	8.215	5.06	6.576	7.17	8.091	8.065	10.34	7.198	5.831	8.425	4.879
TCGA-XD-AAUG	LOW	9.908	8.575	8.351	10.99	4.473	2.064	2.88	9.156	9.946	9.511	8.455	10.68	4.989	5.928	7.147	11.99	8.46	7.341	7.592	4.666	6.77	8.639	9.507	8.647	6.014	7.936	6.878	7.451	10.04	9.4	6.56	8.09	6.171	6.798	6.543	6.979	9.304	8.564	5.791	7.442	8.05	9.356	9.284	6.171	8.4	6.623	8.805	3.779
TCGA-3A-A9IC	HIGH	9.904	8	7.926	10.25	4.788	3.45	1.386	9.585	7.78	9.753	7.185	9.242	5.981	8.221	6.904	12.77	8.505	7.525	8.625	4.229	5.504	2.547	9.3	6.462	4.609	7.427	5.253	7.506	11.17	7.935	5.674	6.738	6.017	6.8	6.589	6.234	8.744	7.278	5.653	6.648	7.322	7.223	7.434	8.571	7.722	7.152	8.891	2.08
TCGA-F2-A8YN	HIGH	9.88	7.382	7.498	9.603	4.364	1.435	0	8.769	7.504	9.159	5.501	9.304	5.06	6.884	6.484	13.84	8.47	7.67	7.786	4.684	7.017	0	8.793	6.247	3.594	6.539	5.417	6.868	10.62	8.131	4.863	6.279	6.4	6.967	4.731	6.326	8.399	6.341	5.359	6.181	6.689	7.518	7.11	10.82	7.018	6.386	8.162	2.395
TCGA-3A-A9J0	HIGH	9.839	8.311	7.94	9.155	4.198	0	2.16	9.415	7.894	9.052	6.24	9.578	10.43	7.459	7.325	13.59	9.15	7.862	8.693	3.512	7.327	6.642	11.55	8.217	5.988	7.006	5.414	6.966	8.813	6.905	5.292	7.214	6.19	6.811	5.798	6.336	8.563	7.091	5.049	6.552	7.205	7.795	7.678	9.711	7.468	6.703	9.24	5.681
TCGA-3A-A9IH	HIGH	9.751	8.003	8.007	9.622	4.205	2.122	2.122	9.186	8.299	8.956	8.828	9.235	7.509	5.288	6.286	14.19	9.021	6.75	7.91	2.67	6.001	7.427	8.397	9.89	4.866	7.476	5.192	6.846	10.58	8.915	5.11	6.854	5.891	6.703	4.727	6.103	8.486	6.714	5.347	6.199	6.912	7.139	8.929	10.31	7.323	6.212	8.442	4.866
TCGA-IB-A7M4	HIGH	9.726	9.705	8.452	10.47	4.541	0	3.21	9.544	8.431	9.837	7.904	10.73	7.991	9.767	6.953	14.57	7.996	7.679	7.977	3.21	6.915	10.13	9.215	7.432	7.774	8.983	6.186	7.967	10.06	8.803	7.361	8.631	5.682	6.821	4.321	6.031	10.64	9.109	4.979	8.32	8.771	7.903	9.016	9.356	7.374	5.659	8.757	6.944
TCGA-2L-AAQA	HIGH	9.723	8.283	7.902	8.422	3.552	1.294	0.7785	8.229	7.22	8.826	6.264	9.176	7.547	9.545	6.582	14.01	8.191	7.097	7.752	2.749	5.255	0.7785	8.642	10.69	3.027	7.234	5.613	9.047	9.27	5.983	5.409	4.923	5.228	7.493	3.552	5.772	8.329	6.619	4.784	6.565	6.428	7.99	9.112	8.466	6.683	5.714	7.974	2.194
TCGA-FB-AAQ3	HIGH	9.706	7.6	7.292	8.646	4.691	2.775	1.09	7.86	7.303	8.763	5.926	9.321	5.34	9.718	5.671	12.32	8.65	6.845	7.839	6.281	4.07	2.133	7.54	9.577	3.48	8.763	6.194	8.213	8.754	8.364	5.695	5.027	7.019	5.876	4.976	7.313	10.55	8.044	6.194	6.648	6.565	6.696	8.65	7.477	8.517	5.299	8.304	2.958
TCGA-3E-AAAZ	HIGH	9.572	8.635	7.862	8.811	4.811	2.764	1.53	8.795	8.658	9.119	6.614	9.369	4.01	5.573	6.46	13.82	8.918	7.798	7.71	3.83	6.415	6.738	10.08	6.922	5.076	7.74	6.172	7.401	9.102	8.605	6.013	6.614	6.095	6.122	4.639	5.752	8.764	7.423	5.079	6.567	7.043	6.524	6.914	8.256	5.932	6.134	8.22	2.986
TCGA-Q3-AA2A	HIGH	9.568	8.417	7.772	9.264	4.603	3.132	2.444	8.779	7.237	9.557	5.052	8.892	7.931	7.115	7.094	12.63	8.902	7.649	9.104	5.19	6.102	7.309	11.51	8.977	4.536	7.681	5.469	7.369	10.09	7.871	4.845	7.092	5.791	6.568	5.003	6.125	8.97	6.125	5.791	6.489	7.329	7.754	8.65	9.2	8.555	7.007	8.603	3.947
TCGA-IB-A6UF	HIGH	9.526	7.859	7.367	9.383	3.605	2.15	0	8.646	7.987	9.051	4.997	9.025	5.109	4.83	7.199	12.99	8.14	7.683	7.695	3.704	4.696	1.839	8.686	7.476	1.839	6.244	5.036	4.958	9.913	8.624	4.491	6.051	6.498	7.063	5.807	6.69	7.719	6.498	5.213	5.668	6.702	7.812	7.875	9.299	7.653	6.088	8.602	1.443
TCGA-HZ-A9TJ	HIGH	9.504	7.419	7.298	9.703	3.214	0	2.227	8.817	7.458	8.38	6.203	8.802	7.041	7.012	6.146	13.8	8.919	7.255	7.553	3.063	5.406	2.705	9.717	7.412	4.278	7.211	6.291	6.051	8.964	8.601	4.585	7	6.291	6.383	5.467	5.99	8.622	6.466	5.093	5.859	6.925	6.875	7.681	10.8	7.148	5.882	8.607	3.795
TCGA-YH-A8SY	LOW	9.503	7.659	6.673	8.709	4.183	0.9659	2.748	9.443	7.937	9.812	6.217	8.811	7.226	7.837	6.784	13.42	9.155	8.121	8.315	3.522	5.046	1.539	11.01	8.101	3.743	7.253	5.142	6.546	9.416	7.399	4.578	5.29	5.66	6.817	5.218	5.29	9.903	6.18	5.365	6.44	6.839	7.14	7.289	9.593	7.178	6.455	8.556	3.109
TCGA-2J-AABU	HIGH	9.476	8.053	7.905	9.382	4.457	0	1.386	9.143	8.008	9.515	7.284	9.76	6.852	5.805	6.851	13.82	7.752	7.109	7.426	5.252	6.069	6.949	10.02	7.999	6.563	8.202	5.252	7.453	9.136	7.328	6.461	7.934	5.311	7.218	3.417	6.811	9.808	8.309	5.659	7.518	7.708	8.162	8.061	9.39	10.03	6.832	8.07	5.477
TCGA-FB-AAQ2	HIGH	9.475	8.073	7.04	8.815	4.115	1.737	3.474	9.546	7.683	9.123	6.907	9.354	4.179	3.103	6.221	14.36	7.688	7.42	7.599	3	6.809	10.33	8.577	8.964	7.163	7.528	5.982	6.897	8.84	7.742	5.688	8.15	4.558	7.442	3.134	6.328	8.893	7.115	4.969	6.085	7.569	7.162	8.98	9.718	8.225	5.813	7.209	6.181
TCGA-RB-AA9M	LOW	9.464	8.64	8.285	9.801	4.112	3.269	0.7724	9.512	9.226	9.378	6.686	9.526	7.24	8.32	6.675	12.34	9.872	7.51	7.785	3.988	4.839	6.289	9.099	9.852	5.443	8.413	6.016	6.137	9.846	9.291	6.222	8.115	7.233	6.889	5.419	7.487	9.788	8.183	5.489	7.356	7.674	6.063	8.95	7.521	7.212	6.078	7.733	5.038
TCGA-LB-A7SX	HIGH	9.429	8.7	7.45	11.68	4.919	1.41	2.34	9.503	8.094	9.135	6.418	9.385	8.267	5.627	7.232	13.18	8.634	8.293	8.213	4.108	6.18	7.773	10.39	8.449	6.18	7.901	5.1	6.769	11.74	7.47	5.793	6.498	6.062	7.666	4.618	6.044	9.777	7.896	5.066	6.549	7.778	6.917	7.751	8.759	6.782	5.589	7.233	5.728
TCGA-S4-A8RM	HIGH	9.425	9.048	8.621	9.412	4.988	0.792	2.22	8.613	8.925	9.061	8.513	10.49	7.557	10.67	6.435	13.83	8.445	7.339	6.874	3.394	5.665	2.614	8.795	9.661	2.614	8.844	6.484	9.174	10.31	6.901	7.245	5.841	6.399	7.126	4.609	7.028	9.283	9.137	4.736	8.23	7.886	8.348	9.286	9.395	6.53	6.386	7.516	0.792
TCGA-IB-AAUQ	LOW	9.404	8.137	7.325	9.829	3.737	3.035	2.841	8.888	8.491	10.17	6.397	9.384	8.334	7.209	6.953	13.15	9.053	7.039	8.59	3.944	5.97	2.03	9.014	9.078	4.682	7.474	5.465	6.91	9.817	8.44	6.039	7.179	6.934	7.186	4.623	6.834	9.611	7.531	5.872	6.624	7.297	8.871	8.017	8.423	8.93	7.073	9.094	4.285
TCGA-US-A77E	HIGH	9.39	7.262	7.596	8.798	2.628	1.311	0.7993	8.995	7.908	9.125	5.821	9.024	7.439	7.958	6.096	12.97	8.578	7.439	7.908	2.791	6.171	9.133	8.145	7.457	5.505	6.429	5.682	6.229	9.223	7.981	4.936	6.855	4.626	5.553	4.75	6.111	7.568	6.75	4.668	5.876	6.72	7.805	7.227	9.417	7.573	5.802	7.623	4.172
TCGA-IB-7887	LOW	9.337	8.913	7.918	10.62	5.428	4.21	2.38	9.236	7.889	9.964	7.089	10.24	6.272	6.16	6.984	13.07	8.416	6.963	8.351	4.575	6.61	2.001	9.985	9.83	3.408	8.736	5.581	7.506	11.32	7.329	7.114	6.5	6.619	7.19	5.28	6.935	10.47	9.299	5.668	7.702	7.324	8.083	7.544	10.24	7.448	6.793	8.383	2.38
TCGA-2L-AAQE	HIGH	9.302	9.7	8.358	8.496	4.883	0.8075	2.808	9.508	8.387	9.939	7.439	10.4	4.883	6.518	6.293	13.19	8.426	7.936	8.463	4.066	7.94	11.29	8.558	8.407	7.84	8.786	5.983	7.281	9.725	8.419	6.768	9.379	6.19	7.135	4.19	6.248	10.13	8.407	4.846	7.752	8.311	6.965	9.577	9.057	7.279	5.82	7.239	6.778
TCGA-H6-8124	HIGH	9.229	6.774	7.229	8.461	2.578	3.355	0	9.88	7.585	8.89	5.324	8.992	7.236	4.568	6.392	14.47	7.999	7.403	7.079	1.941	8.12	4.878	8.511	8.669	2.74	6.813	4.806	5.132	8.961	7.702	4.61	5.581	6.004	7.167	4.769	5.761	7.563	6.212	4.878	5.742	5.703	7.207	6.155	9.786	6.406	6.331	7.693	3.355
TCGA-HZ-A8P0	HIGH	9.183	8.353	7.684	9.949	4.533	2.058	1.637	9.459	8.315	9.662	6.791	9.532	6.6	4.363	7.142	13.16	9.167	7.031	8.774	3.772	6.185	9.13	9.419	7.536	5.119	8.025	5.468	6.791	9.575	8.257	5.983	7.196	6.205	7.047	4.933	6.858	8.938	7.528	5.472	7.143	7.647	8.235	8.002	10.07	7.908	6.72	8.356	4.321
TCGA-3A-A9IU	HIGH	9.161	7.938	7.276	9.266	2.822	0.8145	1.712	8.826	7.991	9.074	5.817	9.306	6.616	3.329	6.739	12.63	8.655	7.669	8.247	2.658	6.62	9.26	10.79	7.112	6.594	6.926	5.104	6.221	9.055	8.083	5.365	7.248	6.221	8.677	5.283	5.874	8.931	7.031	5.291	6.146	7.241	7.877	7.498	8.293	7.4	6.361	8.22	5.468
TCGA-HZ-A8P1	HIGH	9.089	7.798	6.965	8.273	5.323	0	0.9824	7.609	7.164	8.144	6.174	8.769	8.203	12.04	5.635	13.36	7.992	6.174	7.194	2.777	4.359	2.293	11.19	7.125	2.293	6.965	4.136	5.772	8.845	6.441	4.721	5.425	5.58	7.616	4.92	5.965	8.403	6.785	5.03	6.322	6.609	6.519	8.801	9.908	5.987	5.987	7.083	2.293
TCGA-LB-A8F3	HIGH	9.044	7.385	6.644	9.532	3.574	0.9114	0	8.434	7.542	9.171	4.402	7.476	2.781	7.262	6.01	12.35	9.204	7.455	7.986	3.764	4.564	2.123	8.778	6.928	2.377	6.072	4.884	5.584	8.722	10.83	3.85	7.892	6.273	6.073	5.658	6.072	7.31	5.92	4.799	5.396	5.94	6.834	9.231	9.939	7.629	5.705	8.354	1.421
TCGA-2J-AABA	HIGH	8.89	8.659	8.057	9.808	2.982	2.37	3.441	8.738	8.758	9.361	8.189	9.836	7.844	9.29	5.971	12.57	8.14	7.881	7.881	2.982	7.423	9.467	10.68	9.213	6.708	8.613	5.863	7.761	9.625	7.905	6.761	7.595	5.302	7.123	4.303	6.813	9.675	8.538	4.842	7.735	8.13	7.233	8.85	8.279	7.363	6.787	6.189	5.19
TCGA-IB-A7LX	HIGH	8.85	8.521	7.274	9.399	8.144	0	0.8522	8.907	7.722	9.278	6.701	9.549	6.69	3.044	6.464	14.37	7.927	7.444	6.798	2.329	5.801	3.617	8.749	7.347	3.617	7.755	4.557	6.067	9.704	8.019	6.261	6.485	5.624	8.485	5.187	5.902	9.237	7.983	4.51	6.956	7.259	6.776	7.107	9.29	6.668	6.199	7.797	2.077
TCGA-FB-AAPQ	HIGH	8.804	7.128	6.388	9.716	5.646	1.928	1.265	7.439	7.518	7.912	5.429	8.441	7.379	9.304	5.763	14.13	7.78	5.173	6.858	4.86	4.266	1.265	6.91	8.777	2.381	6.208	5.173	6.84	9.149	7.878	4.635	6.288	4.551	6.775	4.929	5.563	8.946	6.364	4.462	5.725	5.871	6.152	8.922	11.5	7.07	5.905	7.834	2.725
TCGA-3A-A9I5	HIGH	8.765	8.052	6.597	8.652	3.266	2.533	3.528	8.669	8.2	9.879	6.331	8.69	0	6.915	6.574	11.41	8.79	7.796	7.949	2.754	5.494	10.55	9.635	7.088	7.493	7.596	5.822	6.983	8.551	8.461	5.463	9.285	5.069	5.702	4.333	7.365	8.083	6.597	5.225	6.582	7.666	8.097	8.504	6.296	8.787	5.822	7.625	6.784
TCGA-US-A779	HIGH	8.76	7.368	7.088	8.123	4.035	0	0.8913	8.337	7.67	9.432	3.876	7.033	5.822	6.784	5.947	12.71	8.188	7.523	7.322	4.91	4.178	6.376	11.78	7.337	3.957	6.42	5.102	6.477	8.828	9.298	4.427	6.044	5.506	4.655	4.308	5.423	7.7	5.685	4.788	5.271	6.3	6.284	7.275	8.032	7.341	5.685	7.419	3.12
TCGA-US-A77G	HIGH	8.621	7.573	7.119	9.035	3.351	0	0.8212	8.572	7.532	8.11	6.176	8.464	3.116	11.32	6.098	13.93	8.665	6.491	7.029	3.238	4.538	1.723	7.904	6.192	2.982	6.887	6.098	8.441	10.19	7.647	5.326	5.298	5.02	4.755	2.835	6.207	8.157	6.363	4.675	6.491	7.087	7.79	7.532	10.27	7.177	5.086	7.547	2.024
TCGA-HV-A5A3	HIGH	8.464	7.122	7.43	8.337	3.879	1.716	1.1	8.459	7.11	10.36	5.141	8.523	5.743	7.575	5.952	14.52	8.169	7.973	7.549	3.636	4.352	0	8.285	6.998	3.496	7.024	4.994	6.072	9.181	7.777	5.275	5.89	5.094	5.455	3.496	5.187	8.541	5.833	3.987	6.12	6.476	6.134	7.699	9.743	6.069	5.861	7.799	2.147
TCGA-FB-AAPU	HIGH	8.446	7.2	6.936	8	3.774	0	1.586	7.442	6.561	8.316	6.936	8.879	8.213	12.52	5.398	12.97	8.74	6.983	7.128	1.223	4.483	7.981	7.718	9.732	4.956	7.589	5.472	7.794	8.8	7.114	5.45	6.318	3.626	7.038	4.347	5.9	8.418	7.182	4.394	6.641	6.561	5.898	8.279	8.557	6.416	5.851	6.268	3.774
TCGA-YY-A8LH	HIGH	8.346	7.902	6.636	7.736	3.232	1.337	0	7.601	7.433	8.557	6.185	8.715	4.272	10.73	5.285	13.85	8.166	7.646	6.988	2.48	5.013	8.112	11.51	8.969	5.92	7.651	5.08	7.846	9.111	6.861	5.525	7.198	4.09	8.036	3.724	6.273	8.791	7.519	4.753	6.472	7.121	5.652	9.308	11.22	6.61	6.301	6.773	4.907
TCGA-3A-A9IZ	HIGH	8.309	6.469	5.762	8.413	2.52	2.186	1.752	8.872	6.983	9.596	6.072	8.292	5.967	4.878	5.653	13.81	8.702	6.37	6.856	3.215	4.741	4.135	7.766	9.092	2.186	5.63	5.447	4.401	8.609	6.899	4.554	4.757	2.52	6.977	4.757	5.665	8.408	5.595	4.135	5.967	6.072	6.013	7.112	10.2	6.901	4.819	7.134	2.52
TCGA-HV-AA8X	HIGH	8.281	6.459	6.482	8.85	3.023	0	1.278	8.414	6.411	7.944	4.288	7.79	6.132	8.643	5.108	14.54	9.209	5.841	6.855	1.65	1.65	3.023	10.59	7.497	3.256	6.041	4.389	8.595	10.54	6.675	4.178	6.01	5.078	6.073	3.713	5.961	8.168	5.709	4.53	5.608	5.498	6.119	7.884	9.573	6.509	5.016	7.34	2.745
TCGA-FB-AAQ6	HIGH	8.239	7.568	6.466	8.757	4.023	0	1.255	7.412	7.21	8.063	5.1	7.836	6.696	9.363	5.631	13	8.322	6.273	6.575	5.316	1.916	3.753	10.47	6.079	3.895	6.42	4.352	6.976	9.21	8.284	5.265	7.921	4.352	5.967	3.597	5.504	8.595	5.889	4.913	6.466	6.42	6.136	7.946	11.75	6.794	6.079	7.111	3.221
TCGA-FB-AAQ0	HIGH	7.521	6.665	5.718	6.771	3.161	0.9949	0.9949	8.637	6.312	9.48	5.482	7.641	4.99	9.49	4.709	13.69	7.738	8.13	6.433	2.799	3.161	2.577	8.15	6.784	3.161	6.365	4.798	7.219	8.707	7.552	4.238	5.238	3.161	6.715	2.799	4.575	8.498	5.238	2.314	6.69	5.848	5.514	7.067	10.65	8.797	5.691	5.798	1.992
TCGA-US-A776	HIGH	7.459	6.156	4.96	6.746	8.08	0	0	6.488	7.137	7.146	4.561	6.895	2.778	11.59	4.34	13.17	6.527	5.449	7.205	5.556	3.352	4.509	6.501	7.603	4.006	5.792	3.669	5.877	6.947	5.995	3.761	4.509	3.093	6.686	6.433	4.881	8.162	5.77	3.571	5.725	5.503	4.796	5.036	12.03	7.093	3.352	4.398	3.571
TCGA-FB-A545	HIGH	7.065	5.627	5.722	7.299	2.729	3.151	3.151	9.16	7.36	9.786	4.485	7.446	6.856	3.967	5.376	14.02	9.326	6.938	6.544	4.75	3.151	4.332	7.289	6.828	4.92	5.12	4.623	4.067	8.041	8.39	2.955	5.166	4.332	5.277	2.955	6.027	7.089	5.073	2.13	5.453	5.453	6.175	6.911	9.911	6.123	6.051	5.869	1.702
Normal	Mean	12.525	11.355	10.3295	11.8575	6.71875	3.5555	3.37925	10.9867	10.385	10.9943	9.0155	12.3825	3.27095	4.69875	9.69175	11.9725	10.682	9.53725	10.2868	5.771	9.10775	7.44525	11.4725	9.9765	7.33125	9.96725	7.90025	8.882	11.995	10.1192	8.1035	9.9355	8.99525	8.59025	7.23325	8.55775	11.11	9.89625	7.51675	8.96175	9.73775	10.3185	10.255	6.614	9.8185	8.11775	10.6625	5.92675
High	Mean	10.5319	9.0789	8.48243	10.1185	4.93923	1.59304	2.38329	9.40533	8.63287	9.57502	7.36998	10.3989	6.16094	7.13475	7.45285	13.3188	9.03061	7.84637	8.4167	3.91039	7.04037	6.27842	9.73698	8.32539	5.33461	8.33227	6.28138	7.62503	10.1475	8.36957	6.37807	7.62109	6.78783	7.34135	5.45958	6.97847	9.66852	7.99013	5.73502	7.38901	7.82019	8.31274	8.87276	9.04611	7.97029	6.61638	8.86828	4.453
Low	Mean	10.9481	9.42386	8.83138	10.4472	5.12732	1.67493	2.59692	9.61209	8.87443	9.71474	7.71316	10.8006	6.23418	7.0104	7.79993	13.2881	9.17248	8.0225	8.64877	4.03339	7.50291	6.53089	9.8733	8.46617	5.57092	8.64262	6.54294	7.85273	10.3842	8.47799	6.6691	7.86323	7.1849	7.49904	5.68255	7.20144	9.93364	8.29893	6.00454	7.62038	8.07729	8.67619	9.09668	8.90394	8.16538	6.79234	9.24361	4.68004
Normal x High	p-value	0.00222049	0.000956869	0.00304738	0.00424911	0.00311782	0.00190805	0.248211	0.000873459	0.00190723	0.0023974	0.048702	0.00959449	0.000559193	0.064292	0.000155213	0.000507884	9.66908e-06	0.0055195	0.000110747	0.000799205	0.0403604	0.559832	0.0019501	0.00509626	0.110362	0.013422	0.00617642	0.0769338	0.000250952	0.00195233	0.014652	0.0187745	0.00224116	0.00941796	0.00357564	0.00439043	0.0140553	0.00842163	0.000230114	0.0130196	0.00434682	0.00167465	0.0771763	6.90758e-05	0.00196667	0.000201124	0.00233018	0.243507
Normal x Low	p-value	0.00224945	0.00149186	0.00341568	0.0054803	0.00217309	0.00299644	0.374243	0.00115048	0.00423128	0.00516982	0.0994104	0.0185416	0.000195095	0.0686208	0.000152664	0.000625166	1.48848e-05	0.0125579	0.000156468	0.00109371	0.0684613	0.656838	0.000906284	0.00960917	0.17245	0.028001	0.0143331	0.135441	0.000446843	0.00315225	0.03185	0.0382339	0.00236035	0.013553	0.00634793	0.0100024	0.0355896	0.017676	8.13901e-05	0.0312008	0.0100554	0.00174822	0.139285	5.99227e-05	0.00518451	0.000195388	0.00195095	0.343649
[truncated: 38 more columns]
