# Supplementary material for: MicroRNA modulated networks of adaptive and innate immune response in pancreatic ductal adenocarcinoma
Source: PLoS One. 2019 May 31;14(5):e0217421. doi: 10.1371/journal.pone.0217421 (PMC6544344; doi:10.1371/journal.pone.0217421)
Supplement: S4 Table — (XLSX) [file pone.0217421.s007.xlsx]

## Sheet: S4 Table
miRNA	Target Gene	Target Gene (Entrez Gene ID)	Species (Target Gene)	Experiments	Support Type	References (PMID)
hsa-miR-3941	AGO03	192669	Homo sapiens	HITS-CLIP	Functional MTI (Weak)	23824327
hsa-miR-6817-5p	AGO03	192669	Homo sapiens	HITS-CLIP	Functional MTI (Weak)	23824327
hsa-miR-3941	ABCC6	368	Homo sapiens	HITS-CLIP	Functional MTI (Weak)	23824327
hsa-miR-3941	ABCC6	368	Homo sapiens	HITS-CLIP	Functional MTI (Weak)	23313552
hsa-miR-3941	ABHD18	80167	Homo sapiens	PAR-CLIP	Functional MTI (Weak)	21572407
hsa-miR-3941	ABHD18	80167	Homo sapiens	PAR-CLIP	Functional MTI (Weak)	27292025
hsa-miR-570-3p	ABHD5	51099	Homo sapiens	PAR-CLIP	Functional MTI (Weak)	23592263
hsa-miR-570-3p	ABHD5	51099	Homo sapiens	PAR-CLIP	Functional MTI (Weak)	23446348
hsa-miR-570-3p	ABHD5	51099	Homo sapiens	PAR-CLIP	Functional MTI (Weak)	20371350
hsa-miR-6766-5p	ABI2	10152	Homo sapiens	HITS-CLIP	Functional MTI (Weak)	23824327
hsa-miR-509-5p	ABL1	25	Homo sapiens	PAR-CLIP	Functional MTI (Weak)	26701625
hsa-miR-570-3p	ABL2	27	Homo sapiens	HITS-CLIP	Functional MTI (Weak)	23824327
hsa-miR-509-5p	ACBD3	64746	Homo sapiens	PAR-CLIP	Functional MTI (Weak)	23592263
hsa-miR-6766-5p	ACOX1	51	Homo sapiens	PAR-CLIP	Functional MTI (Weak)	27292025
hsa-miR-570-3p	ADAM22	53616	Homo sapiens	PAR-CLIP	Functional MTI (Weak)	27292025
hsa-miR-3941	ADAM9	8754	Homo sapiens	HITS-CLIP	Functional MTI (Weak)	23824327
hsa-miR-3941	ADAMTS9	56999	Homo sapiens	HITS-CLIP	Functional MTI (Weak)	21572407
hsa-miR-6766-5p	ADGRL1	22859	Homo sapiens	PAR-CLIP	Functional MTI (Weak)	26701625
hsa-miR-3941	AGPS	8540	Homo sapiens	PAR-CLIP	Functional MTI (Weak)	23446348
hsa-miR-3941	AGPS	8540	Homo sapiens	HITS-CLIP	Functional MTI (Weak)	23824327
hsa-miR-6766-5p	AHDC1	27245	Homo sapiens	PAR-CLIP	Functional MTI (Weak)	26701625
hsa-miR-4429	AIMP1	9255	Homo sapiens	PAR-CLIP	Functional MTI (Weak)	21572407
hsa-miR-3941	AJAP1	55966	Homo sapiens	PAR-CLIP	Functional MTI (Weak)	23446348
hsa-miR-3941	AJAP1	55966	Homo sapiens	HITS-CLIP	Functional MTI (Weak)	21572407
hsa-miR-3941	AKAP11	11215	Homo sapiens	HITS-CLIP	Functional MTI (Weak)	28735896
hsa-miR-20b-3p	AKAP12	9590	Homo sapiens	PAR-CLIP	Functional MTI (Weak)	22100165
hsa-miR-3941	AKAP2	11217	Homo sapiens	HITS-CLIP	Functional MTI (Weak)	23824327
hsa-miR-3925-5p	AKAP8	10270	Homo sapiens	PAR-CLIP	Functional MTI (Weak)	21572407
hsa-miR-3925-5p	AKAP8	10270	Homo sapiens	PAR-CLIP	Functional MTI (Weak)	20371350
hsa-miR-3941	ALDH1A3	220	Homo sapiens	HITS-CLIP	Functional MTI (Weak)	23313552
hsa-miR-3941	AMMECR1	9949	Homo sapiens	PAR-CLIP	Functional MTI (Weak)	21572407
hsa-miR-6817-5p	ANGEL2	90806	Homo sapiens	HITS-CLIP	Functional MTI (Weak)	23824327
hsa-miR-3941	ANKRD40	91369	Homo sapiens	PAR-CLIP	Functional MTI (Weak)	20371350
hsa-miR-3941	ANKRD44	91526	Homo sapiens	PAR-CLIP	Functional MTI (Weak)	23446348
hsa-miR-3941	ANKRD44	91526	Homo sapiens	PAR-CLIP	Functional MTI (Weak)	21572407
hsa-miR-3941	ANKRD44	91526	Homo sapiens	HITS-CLIP	Functional MTI (Weak)	23824327
hsa-miR-3941	ANTXR2	118429	Homo sapiens	PAR-CLIP	Functional MTI (Weak)	22100165
hsa-miR-20b-3p	APAF1	317	Homo sapiens	HITS-CLIP	Functional MTI (Weak)	23313552
hsa-miR-4429	ARF1	375	Homo sapiens	PAR-CLIP	Functional MTI (Weak)	21572407
hsa-miR-3941	ARF3	377	Homo sapiens	PAR-CLIP//HITS-CLIP	Functional MTI (Weak)	21572407
hsa-miR-3941	ARF3	377	Homo sapiens	HITS-CLIP	Functional MTI (Weak)	23824327
hsa-miR-3941	ARF3	377	Homo sapiens	HITS-CLIP	Functional MTI (Weak)	23706177
hsa-miR-3925-5p	ARF3	377	Homo sapiens	PAR-CLIP	Functional MTI (Weak)	21572407
hsa-miR-3941	ARF6	382	Homo sapiens	PAR-CLIP	Functional MTI (Weak)	21572407
hsa-miR-4681	ARHGAP29	9411	Homo sapiens	PAR-CLIP	Functional MTI (Weak)	26701625
hsa-miR-4429	ARID5B	84159	Homo sapiens	PAR-CLIP	Functional MTI (Weak)	23592263
hsa-miR-4429	ARL10	285598	Homo sapiens	PAR-CLIP	Functional MTI (Weak)	23592263
hsa-miR-4429	ARL3	403	Homo sapiens	HITS-CLIP	Functional MTI (Weak)	23824327
hsa-miR-6766-5p	ARL4C	10123	Homo sapiens	PAR-CLIP	Functional MTI (Weak)	26701625
hsa-miR-570-3p	ARL6IP1	23204	Homo sapiens	PAR-CLIP	Functional MTI (Weak)	23592263
hsa-miR-570-3p	ARL6IP1	23204	Homo sapiens	PAR-CLIP	Functional MTI (Weak)	24398324
hsa-miR-570-3p	ARL6IP1	23204	Homo sapiens	PAR-CLIP	Functional MTI (Weak)	21572407
hsa-miR-570-3p	ARL6IP1	23204	Homo sapiens	PAR-CLIP	Functional MTI (Weak)	20371350
hsa-miR-3941	ARL6IP6	151188	Homo sapiens	HITS-CLIP	Functional MTI (Weak)	23824327
hsa-miR-3941	ARNT	405	Homo sapiens	HITS-CLIP	Functional MTI (Weak)	23824327
hsa-miR-3941	ARNT	405	Homo sapiens	HITS-CLIP	Functional MTI (Weak)	23313552
hsa-miR-3941	ARNT	405	Homo sapiens	HITS-CLIP	Functional MTI (Weak)	27418678
hsa-miR-6817-5p	ARSE	415	Homo sapiens	HITS-CLIP	Functional MTI (Weak)	23824327
hsa-miR-3941	ASCC1	51008	Homo sapiens	HITS-CLIP	Functional MTI (Weak)	23824327
hsa-miR-3941	ASH1L	55870	Homo sapiens	PAR-CLIP//HITS-CLIP	Functional MTI (Weak)	21572407
hsa-miR-3941	ASS1	445	Homo sapiens	HITS-CLIP	Functional MTI (Weak)	23824327
hsa-miR-3941	ASS1	445	Homo sapiens	HITS-CLIP	Functional MTI (Weak)	23313552
hsa-miR-3941	ASS1	445	Homo sapiens	HITS-CLIP	Functional MTI (Weak)	27418678
hsa-miR-3941	ATG10	83734	Homo sapiens	HITS-CLIP	Functional MTI (Weak)	23824327
hsa-miR-3941	ATP2A2	488	Homo sapiens	HITS-CLIP	Functional MTI (Weak)	23824327
hsa-miR-570-3p	ATP6V0E1	8992	Homo sapiens	PAR-CLIP	Functional MTI (Weak)	27292025
hsa-miR-570-3p	ATP6V1B2	526	Homo sapiens	PAR-CLIP	Functional MTI (Weak)	23592263
hsa-miR-570-3p	ATP6V1B2	526	Homo sapiens	PAR-CLIP	Functional MTI (Weak)	23446348
hsa-miR-570-3p	ATP6V1B2	526	Homo sapiens	PAR-CLIP	Functional MTI (Weak)	22012620
hsa-miR-570-3p	ATP6V1B2	526	Homo sapiens	PAR-CLIP	Functional MTI (Weak)	21572407
hsa-miR-570-3p	ATP6V1B2	526	Homo sapiens	PAR-CLIP	Functional MTI (Weak)	20371350
hsa-miR-570-3p	ATP6V1G3	127124	Homo sapiens	HITS-CLIP	Functional MTI (Weak)	23824327
hsa-miR-3925-5p	ATP8A2	51761	Homo sapiens	PAR-CLIP	Functional MTI (Weak)	26701625
hsa-miR-6766-5p	ATXN2	6311	Homo sapiens	HITS-CLIP	Functional MTI (Weak)	23313552
hsa-miR-3941	ATXN3	4287	Homo sapiens	HITS-CLIP	Functional MTI (Weak)	23824327
hsa-miR-3941	ATXN3	4287	Homo sapiens	HITS-CLIP	Functional MTI (Weak)	21572407
hsa-miR-570-3p	ATXN7L3	56970	Homo sapiens	PAR-CLIP	Functional MTI (Weak)	23592263
hsa-miR-570-3p	ATXN7L3B	552889	Homo sapiens	PAR-CLIP	Functional MTI (Weak)	23592263
hsa-miR-570-3p	ATXN7L3B	552889	Homo sapiens	PAR-CLIP	Functional MTI (Weak)	20371350
hsa-miR-3941	ATXN7L3B	552889	Homo sapiens	HITS-CLIP	Functional MTI (Weak)	23824327
hsa-miR-6766-5p	B3GALNT2	148789	Homo sapiens	PAR-CLIP	Functional MTI (Weak)	23592263
hsa-miR-3941	B3GALT5	10317	Homo sapiens	HITS-CLIP	Functional MTI (Weak)	23824327
hsa-miR-3941	B3GALT5	10317	Homo sapiens	HITS-CLIP	Functional MTI (Weak)	23313552
hsa-miR-3941	B3GALT5	10317	Homo sapiens	HITS-CLIP	Functional MTI (Weak)	27418678
hsa-miR-3941	B4GALT5	9334	Homo sapiens	HITS-CLIP	Functional MTI (Weak)	23824327
hsa-miR-3941	B4GALT6	9331	Homo sapiens	HITS-CLIP	Functional MTI (Weak)	21572407
hsa-miR-3941	BACH1	571	Homo sapiens	PAR-CLIP	Functional MTI (Weak)	23446348
hsa-miR-3941	BACH1	571	Homo sapiens	HITS-CLIP	Functional MTI (Weak)	22927820
hsa-miR-3941	BACH1	571	Homo sapiens	HITS-CLIP	Functional MTI (Weak)	27418678
hsa-miR-509-5p	BACH2	60468	Homo sapiens	HITS-CLIP	Functional MTI (Weak)	23824327
hsa-miR-3925-5p	BAG4	9530	Homo sapiens	PAR-CLIP	Functional MTI (Weak)	24398324
hsa-miR-3941	BAG4	9530	Homo sapiens	PAR-CLIP	Functional MTI (Weak)	21572407
hsa-miR-3941	BAG4	9530	Homo sapiens	PAR-CLIP	Functional MTI (Weak)	20371350
hsa-miR-570-3p	BAG4	9530	Homo sapiens	PAR-CLIP	Functional MTI (Weak)	20371350
hsa-miR-20b-3p	BAK1	578	Homo sapiens	PAR-CLIP	Functional MTI (Weak)	23592263
hsa-miR-6766-5p	BCL2L1	598	Homo sapiens	PAR-CLIP	Functional MTI (Weak)	26701625
hsa-miR-570-3p	BCL2L11	10018	Homo sapiens	PAR-CLIP	Functional MTI (Weak)	23446348
hsa-miR-570-3p	BCL2L11	10018	Homo sapiens	PAR-CLIP	Functional MTI (Weak)	20371350
hsa-miR-570-3p	BCL2L14	79370	Homo sapiens	PAR-CLIP	Functional MTI (Weak)	22100165
hsa-miR-3941	BEX4	56271	Homo sapiens	HITS-CLIP	Functional MTI (Weak)	23824327
hsa-miR-3941	BHLHE40	8553	Homo sapiens	HITS-CLIP	Functional MTI (Weak)	24906430
hsa-miR-3941	BHLHE40	8553	Homo sapiens	HITS-CLIP	Functional MTI (Weak)	23824327
hsa-miR-3941	BHLHE40	8553	Homo sapiens	HITS-CLIP	Functional MTI (Weak)	19536157
hsa-miR-3941	BHLHE40	8553	Homo sapiens	HITS-CLIP	Functional MTI (Weak)	27418678
hsa-miR-6766-5p	BICDL1	92558	Homo sapiens	PAR-CLIP	Functional MTI (Weak)	23592263
hsa-miR-6766-5p	BICDL1	92558	Homo sapiens	PAR-CLIP	Functional MTI (Weak)	20371350
hsa-miR-6766-5p	BICDL1	92558	Homo sapiens	PAR-CLIP	Functional MTI (Weak)	26701625
hsa-miR-3925-5p	BLOC1S6	26258	Homo sapiens	PAR-CLIP	Functional MTI (Weak)	21572407
hsa-miR-570-3p	BLOC1S6	26258	Homo sapiens	PAR-CLIP	Functional MTI (Weak)	21572407
hsa-miR-6766-5p	BMP2	650	Homo sapiens	PAR-CLIP	Functional MTI (Weak)	23592263
hsa-miR-3941	BMP2K	55589	Homo sapiens	PAR-CLIP	Functional MTI (Weak)	22012620
hsa-miR-3941	BRIX1	55299	Homo sapiens	PAR-CLIP	Functional MTI (Weak)	23446348
hsa-miR-3941	BRIX1	55299	Homo sapiens	PAR-CLIP	Functional MTI (Weak)	21572407
hsa-miR-3941	BRMS1L	84312	Homo sapiens	PAR-CLIP	Functional MTI (Weak)	23446348
hsa-miR-3941	BRMS1L	84312	Homo sapiens	HITS-CLIP	Functional MTI (Weak)	23824327
hsa-miR-3941	BRMS1L	84312	Homo sapiens	HITS-CLIP	Functional MTI (Weak)	21572407
hsa-miR-3941	BSN	8927	Homo sapiens	HITS-CLIP	Functional MTI (Weak)	23824327
hsa-miR-509-5p	BTG1	694	Homo sapiens	HITS-CLIP	Functional MTI (Weak)	23313552
hsa-miR-6766-5p	C10orf76	79591	Homo sapiens	HITS-CLIP	Functional MTI (Weak)	23824327
hsa-miR-3941	C12orf49	79794	Homo sapiens	HITS-CLIP	Functional MTI (Weak)	23824327
hsa-miR-3941	C12orf49	79794	Homo sapiens	HITS-CLIP	Functional MTI (Weak)	27418678
hsa-miR-3941	C16orf52	730094	Homo sapiens	HITS-CLIP	Functional MTI (Weak)	23824327
hsa-miR-3941	C16orf52	730094	Homo sapiens	HITS-CLIP	Functional MTI (Weak)	27418678
hsa-miR-6817-5p	C17orf102	400591	Homo sapiens	HITS-CLIP	Functional MTI (Weak)	19536157
hsa-miR-570-3p	C18orf25	147339	Homo sapiens	PAR-CLIP	Functional MTI (Weak)	21572407
hsa-miR-6817-5p	C19orf47	126526	Homo sapiens	PAR-CLIP	Functional MTI (Weak)	21572407
hsa-miR-6817-5p	C19orf47	126526	Homo sapiens	PAR-CLIP	Functional MTI (Weak)	20371350
hsa-miR-3941	C1orf216	127703	Homo sapiens	HITS-CLIP	Functional MTI (Weak)	23824327
hsa-miR-6817-5p	C1orf56	54964	Homo sapiens	PAR-CLIP	Functional MTI (Weak)	22012620
hsa-miR-6817-5p	C1orf56	54964	Homo sapiens	PAR-CLIP	Functional MTI (Weak)	20371350
hsa-miR-6817-5p	C1orf56	54964	Homo sapiens	HITS-CLIP	Functional MTI (Weak)	23824327
hsa-miR-3925-5p	C21orf91	54149	Homo sapiens	PAR-CLIP	Functional MTI (Weak)	22100165
hsa-miR-4429	C2CD2	25966	Homo sapiens	HITS-CLIP	Functional MTI (Weak)	23824327
hsa-miR-570-3p	C5orf42	65250	Homo sapiens	PAR-CLIP	Functional MTI (Weak)	21572407
hsa-miR-570-3p	C5orf51	285636	Homo sapiens	PAR-CLIP	Functional MTI (Weak)	23592263
hsa-miR-4429	C5orf51	285636	Homo sapiens	PAR-CLIP	Functional MTI (Weak)	21572407
hsa-miR-570-3p	C9orf40	55071	Homo sapiens	PAR-CLIP	Functional MTI (Weak)	23446348
hsa-miR-570-3p	C9orf40	55071	Homo sapiens	PAR-CLIP	Functional MTI (Weak)	21572407
hsa-miR-570-3p	C9orf40	55071	Homo sapiens	PAR-CLIP	Functional MTI (Weak)	20371350
hsa-miR-3941	C9orf78	51759	Homo sapiens	PAR-CLIP	Functional MTI (Weak)	20371350
hsa-miR-3941	CACUL1	143384	Homo sapiens	HITS-CLIP	Functional MTI (Weak)	23824327
hsa-miR-3941	CACUL1	143384	Homo sapiens	HITS-CLIP	Functional MTI (Weak)	27418678
hsa-miR-3941	CACUL1	143384	Homo sapiens	HITS-CLIP	Functional MTI (Weak)	28735896
hsa-miR-3941	CALHM5	254228	Homo sapiens	HITS-CLIP	Functional MTI (Weak)	21572407
hsa-miR-570-3p	CALM3	808	Homo sapiens	PAR-CLIP	Functional MTI (Weak)	23592263
hsa-miR-3925-5p	CALM3	808	Homo sapiens	PAR-CLIP	Functional MTI (Weak)	26701625
hsa-miR-570-3p	CANX	821	Homo sapiens	PAR-CLIP	Functional MTI (Weak)	23592263
hsa-miR-3925-5p	CAPNS1	826	Homo sapiens	PAR-CLIP	Functional MTI (Weak)	26701625
hsa-miR-6817-5p	CAPZA1	829	Homo sapiens	PAR-CLIP	Functional MTI (Weak)	24398324
hsa-miR-6817-5p	CAPZA1	829	Homo sapiens	PAR-CLIP	Functional MTI (Weak)	23446348
hsa-miR-6817-5p	CAPZA1	829	Homo sapiens	PAR-CLIP	Functional MTI (Weak)	21572407
hsa-miR-6817-5p	CAPZA1	829	Homo sapiens	PAR-CLIP	Functional MTI (Weak)	20371350
hsa-miR-3941	CASD1	64921	Homo sapiens	PAR-CLIP	Functional MTI (Weak)	23446348
hsa-miR-3941	CASD1	64921	Homo sapiens	PAR-CLIP//HITS-CLIP	Functional MTI (Weak)	21572407
hsa-miR-3941	CASD1	64921	Homo sapiens	HITS-CLIP	Functional MTI (Weak)	23824327
hsa-miR-3941	CASD1	64921	Homo sapiens	HITS-CLIP	Functional MTI (Weak)	27418678
hsa-miR-3941	CBX3	11335	Homo sapiens	HITS-CLIP	Functional MTI (Weak)	23824327
hsa-miR-3941	CBX3	11335	Homo sapiens	HITS-CLIP	Functional MTI (Weak)	23313552
hsa-miR-3941	CBX3	11335	Homo sapiens	HITS-CLIP	Functional MTI (Weak)	27418678
hsa-miR-20b-3p	CBX5	23468	Homo sapiens	HITS-CLIP	Functional MTI (Weak)	23824327
hsa-miR-6766-5p	CBX6	23466	Homo sapiens	PAR-CLIP	Functional MTI (Weak)	26701625
hsa-miR-570-3p	CCDC115	84317	Homo sapiens	PAR-CLIP	Functional MTI (Weak)	23592263
hsa-miR-570-3p	CCDC115	84317	Homo sapiens	PAR-CLIP	Functional MTI (Weak)	24398324
hsa-miR-570-3p	CCDC115	84317	Homo sapiens	PAR-CLIP	Functional MTI (Weak)	23446348
hsa-miR-570-3p	CCDC115	84317	Homo sapiens	PAR-CLIP	Functional MTI (Weak)	22012620
hsa-miR-570-3p	CCDC115	84317	Homo sapiens	PAR-CLIP//HITS-CLIP	Functional MTI (Weak)	21572407
hsa-miR-570-3p	CCDC115	84317	Homo sapiens	PAR-CLIP	Functional MTI (Weak)	20371350
hsa-miR-570-3p	CCDC115	84317	Homo sapiens	HITS-CLIP	Functional MTI (Weak)	23706177
hsa-miR-570-3p	CCDC115	84317	Homo sapiens	HITS-CLIP	Functional MTI (Weak)	22927820
hsa-miR-570-3p	CCDC115	84317	Homo sapiens	PAR-CLIP	Functional MTI (Weak)	26701625
hsa-miR-570-3p	CCDC115	84317	Homo sapiens	PAR-CLIP	Functional MTI (Weak)	27292025
hsa-miR-570-3p	CCDC117	150275	Homo sapiens	PAR-CLIP	Functional MTI (Weak)	23592263
hsa-miR-570-3p	CCDC117	150275	Homo sapiens	PAR-CLIP	Functional MTI (Weak)	23446348
hsa-miR-3941	CCDC149	91050	Homo sapiens	HITS-CLIP	Functional MTI (Weak)	23824327
hsa-miR-3941	CCDC169	728591	Homo sapiens	PAR-CLIP	Functional MTI (Weak)	22012620
hsa-miR-3941	CCDC174	51244	Homo sapiens	HITS-CLIP	Functional MTI (Weak)	23824327
hsa-miR-3925-5p	CCDC174	51244	Homo sapiens	HITS-CLIP	Functional MTI (Weak)	23824327
hsa-miR-6817-5p	CCNG1	900	Homo sapiens	PAR-CLIP	Functional MTI (Weak)	21572407
hsa-miR-6766-5p	CCNT1	904	Homo sapiens	PAR-CLIP	Functional MTI (Weak)	23592263
hsa-miR-6766-5p	CCSAP	126731	Homo sapiens	PAR-CLIP	Functional MTI (Weak)	22012620
hsa-miR-570-3p	CD164	8763	Homo sapiens	PAR-CLIP	Functional MTI (Weak)	23592263
hsa-miR-570-3p	CD164	8763	Homo sapiens	PAR-CLIP	Functional MTI (Weak)	21572407
hsa-miR-3941	CD19	930	Homo sapiens	PAR-CLIP	Functional MTI (Weak)	21572407
hsa-miR-3941	CD19	930	Homo sapiens	PAR-CLIP	Functional MTI (Weak)	20371350
hsa-miR-3941	CD19	930	Homo sapiens	HITS-CLIP	Functional MTI (Weak)	23824327
hsa-miR-3941	CD19	930	Homo sapiens	HITS-CLIP	Functional MTI (Weak)	23313552
hsa-miR-3941	CD19	930	Homo sapiens	HITS-CLIP	Functional MTI (Weak)	27418678
hsa-miR-570-3p	CD274	29126	Homo sapiens	Immunohistochemistry//Luciferase reporter assay//qRT-PCR	Functional MTI	22190470
hsa-miR-570-3p	CD274	29126	Homo sapiens	Luciferase reporter assay	Functional MTI	23430453
hsa-miR-6766-5p	CD276	80381	Homo sapiens	PAR-CLIP	Functional MTI (Weak)	26701625
hsa-miR-3941	CD2AP	23607	Homo sapiens	HITS-CLIP	Functional MTI (Weak)	24906430
hsa-miR-3941	CD2AP	23607	Homo sapiens	HITS-CLIP	Functional MTI (Weak)	23313552
hsa-miR-3941	CD2AP	23607	Homo sapiens	HITS-CLIP	Functional MTI (Weak)	27418678
hsa-miR-570-3p	CD46	4179	Homo sapiens	HITS-CLIP	Functional MTI (Weak)	23313552
hsa-miR-3925-5p	CD46	4179	Homo sapiens	HITS-CLIP	Functional MTI (Weak)	23313552
hsa-miR-3925-5p	CD59	966	Homo sapiens	PAR-CLIP	Functional MTI (Weak)	22012620
hsa-miR-6766-5p	CDH6	1004	Homo sapiens	PAR-CLIP	Functional MTI (Weak)	23592263
hsa-miR-3941	CDK6	1021	Homo sapiens	HITS-CLIP	Functional MTI (Weak)	23824327
hsa-miR-3941	CDK6	1021	Homo sapiens	HITS-CLIP	Functional MTI (Weak)	23313552
hsa-miR-3941	CDK6	1021	Homo sapiens	HITS-CLIP	Functional MTI (Weak)	27418678
hsa-miR-4681	CDKN1A	1026	Homo sapiens	PAR-CLIP	Functional MTI (Weak)	23592263
hsa-miR-4681	CDKN1A	1026	Homo sapiens	PAR-CLIP	Functional MTI (Weak)	26701625
hsa-miR-570-3p	CDKN1A	1026	Homo sapiens	PAR-CLIP	Functional MTI (Weak)	26701625
hsa-miR-570-3p	CDKN1A	1026	Homo sapiens	PAR-CLIP	Functional MTI (Weak)	27292025
hsa-miR-509-5p	CDKN1A	1026	Homo sapiens	PAR-CLIP	Functional MTI (Weak)	27292025
hsa-miR-570-3p	CDKN2AIP	55602	Homo sapiens	HITS-CLIP	Functional MTI (Weak)	23824327
hsa-miR-3925-5p	CELF1	10658	Homo sapiens	PAR-CLIP	Functional MTI (Weak)	23592263
hsa-miR-3925-5p	CELF1	10658	Homo sapiens	PAR-CLIP	Functional MTI (Weak)	26701625
hsa-miR-6817-5p	CELF1	10658	Homo sapiens	PAR-CLIP	Functional MTI (Weak)	23592263
hsa-miR-6817-5p	CELF1	10658	Homo sapiens	PAR-CLIP	Functional MTI (Weak)	23446348
hsa-miR-6817-5p	CELF1	10658	Homo sapiens	PAR-CLIP	Functional MTI (Weak)	21572407
hsa-miR-570-3p	CELF1	10658	Homo sapiens	PAR-CLIP	Functional MTI (Weak)	26701625
hsa-miR-3941	CEP135	9662	Homo sapiens	HITS-CLIP	Functional MTI (Weak)	23824327
hsa-miR-3941	CEP135	9662	Homo sapiens	HITS-CLIP	Functional MTI (Weak)	27418678
hsa-miR-3941	CFL2	1073	Homo sapiens	PAR-CLIP	Functional MTI (Weak)	23446348
hsa-miR-3941	CFL2	1073	Homo sapiens	PAR-CLIP//HITS-CLIP	Functional MTI (Weak)	21572407
hsa-miR-6766-5p	CHAC1	79094	Homo sapiens	PAR-CLIP	Functional MTI (Weak)	23592263
hsa-miR-570-3p	CHD1	1105	Homo sapiens	PAR-CLIP	Functional MTI (Weak)	21572407
hsa-miR-570-3p	CHD1	1105	Homo sapiens	PAR-CLIP	Functional MTI (Weak)	20371350
hsa-miR-3941	CHEK1	1111	Homo sapiens	HITS-CLIP	Functional MTI (Weak)	23824327
hsa-miR-3941	CHEK1	1111	Homo sapiens	HITS-CLIP	Functional MTI (Weak)	23313552
hsa-miR-3941	CHEK1	1111	Homo sapiens	HITS-CLIP	Functional MTI (Weak)	27418678
hsa-miR-3941	CHST15	51363	Homo sapiens	HITS-CLIP	Functional MTI (Weak)	23824327
hsa-miR-3941	CHST15	51363	Homo sapiens	HITS-CLIP	Functional MTI (Weak)	19536157
hsa-miR-570-3p	CHSY1	22856	Homo sapiens	PAR-CLIP	Functional MTI (Weak)	20371350
hsa-miR-3941	CISD2	493856	Homo sapiens	HITS-CLIP	Functional MTI (Weak)	23824327
hsa-miR-3941	CISD2	493856	Homo sapiens	HITS-CLIP	Functional MTI (Weak)	27418678
hsa-miR-509-5p	CKAP4	10970	Homo sapiens	HITS-CLIP	Functional MTI (Weak)	23824327
hsa-miR-4429	CKS1B	1163	Homo sapiens	PAR-CLIP	Functional MTI (Weak)	22100165
hsa-miR-3925-5p	CLDN10	9071	Homo sapiens	HITS-CLIP	Functional MTI (Weak)	19536157
hsa-miR-3941	CLEC4D	338339	Homo sapiens	HITS-CLIP	Functional MTI (Weak)	23824327
hsa-miR-3941	CLIC4	25932	Homo sapiens	PAR-CLIP	Functional MTI (Weak)	23446348
hsa-miR-3941	CLIC4	25932	Homo sapiens	PAR-CLIP	Functional MTI (Weak)	22012620
hsa-miR-3925-5p	CLIC6	54102	Homo sapiens	PAR-CLIP	Functional MTI (Weak)	27292025
hsa-miR-6766-5p	CLPB	81570	Homo sapiens	PAR-CLIP	Functional MTI (Weak)	27292025
hsa-miR-6766-5p	CNBP	7555	Homo sapiens	PAR-CLIP	Functional MTI (Weak)	26701625
hsa-miR-3925-5p	CNOT4	4850	Homo sapiens	PAR-CLIP	Functional MTI (Weak)	23592263
hsa-miR-3925-5p	CNOT4	4850	Homo sapiens	PAR-CLIP	Functional MTI (Weak)	21572407
hsa-miR-3925-5p	CNOT4	4850	Homo sapiens	PAR-CLIP	Functional MTI (Weak)	20371350
hsa-miR-3941	COBLL1	22837	Homo sapiens	HITS-CLIP	Functional MTI (Weak)	23313552
hsa-miR-6766-5p	COL4A3BP	10087	Homo sapiens	HITS-CLIP	Functional MTI (Weak)	23824327
hsa-miR-509-5p	COPS7B	64708	Homo sapiens	PAR-CLIP	Functional MTI (Weak)	23592263
hsa-miR-4681	CORO7	79585	Homo sapiens	PAR-CLIP	Functional MTI (Weak)	27292025
hsa-miR-3941	CPSF6	11052	Homo sapiens	PAR-CLIP	Functional MTI (Weak)	20371350
hsa-miR-3941	CPSF6	11052	Homo sapiens	HITS-CLIP	Functional MTI (Weak)	23824327
hsa-miR-3941	CPSF6	11052	Homo sapiens	HITS-CLIP	Functional MTI (Weak)	23313552
hsa-miR-3941	CPSF6	11052	Homo sapiens	HITS-CLIP	Functional MTI (Weak)	27418678
hsa-miR-570-3p	CRAMP1	57585	Homo sapiens	HITS-CLIP	Functional MTI (Weak)	23313552
hsa-miR-3941	CRB2	286204	Homo sapiens	HITS-CLIP	Functional MTI (Weak)	23824327
hsa-miR-3925-5p	CRCP	27297	Homo sapiens	PAR-CLIP	Functional MTI (Weak)	23446348
hsa-miR-3925-5p	CREBL2	1389	Homo sapiens	PAR-CLIP	Functional MTI (Weak)	21572407
hsa-miR-3925-5p	CREBL2	1389	Homo sapiens	PAR-CLIP	Functional MTI (Weak)	20371350
hsa-miR-4429	CREBRF	153222	Homo sapiens	PAR-CLIP	Functional MTI (Weak)	22100165
hsa-miR-20b-3p	CREBRF	153222	Homo sapiens	PAR-CLIP	Functional MTI (Weak)	23446348
hsa-miR-20b-3p	CREBRF	153222	Homo sapiens	HITS-CLIP	Functional MTI (Weak)	23313552
hsa-miR-509-5p	CREBZF	58487	Homo sapiens	PAR-CLIP	Functional MTI (Weak)	21572407
hsa-miR-3941	CRK	1398	Homo sapiens	PAR-CLIP	Functional MTI (Weak)	23446348
hsa-miR-3941	CRK	1398	Homo sapiens	PAR-CLIP	Functional MTI (Weak)	20371350
hsa-miR-509-5p	CRK	1398	Homo sapiens	PAR-CLIP	Functional MTI (Weak)	21572407
hsa-miR-4429	CRK	1398	Homo sapiens	PAR-CLIP	Functional MTI (Weak)	20371350
hsa-miR-3941	CRLS1	54675	Homo sapiens	HITS-CLIP	Functional MTI (Weak)	23313552
hsa-miR-3941	CRLS1	54675	Homo sapiens	HITS-CLIP	Functional MTI (Weak)	22927820
hsa-miR-509-5p	CRP	1401	Homo sapiens	PAR-CLIP	Functional MTI (Weak)	26701625
hsa-miR-570-3p	CRTAP	10491	Homo sapiens	PAR-CLIP	Functional MTI (Weak)	23592263
hsa-miR-570-3p	CRTAP	10491	Homo sapiens	PAR-CLIP	Functional MTI (Weak)	20371350
hsa-miR-3941	CSMD2	114784	Homo sapiens	HITS-CLIP	Functional MTI (Weak)	23824327
hsa-miR-6766-5p	CSNK1E	1454	Homo sapiens	PAR-CLIP	Functional MTI (Weak)	23592263
hsa-miR-3941	CSRNP3	80034	Homo sapiens	HITS-CLIP	Functional MTI (Weak)	23824327
hsa-miR-3941	CSRNP3	80034	Homo sapiens	HITS-CLIP	Functional MTI (Weak)	22927820
hsa-miR-3941	CSRNP3	80034	Homo sapiens	HITS-CLIP	Functional MTI (Weak)	27418678
hsa-miR-6766-5p	CTDNEP1	23399	Homo sapiens	PAR-CLIP	Functional MTI (Weak)	23592263
hsa-miR-3941	CTGF	1490	Homo sapiens	PAR-CLIP	Functional MTI (Weak)	22012620
hsa-miR-3941	CTGF	1490	Homo sapiens	HITS-CLIP	Functional MTI (Weak)	23824327
hsa-miR-3941	CTGF	1490	Homo sapiens	HITS-CLIP	Functional MTI (Weak)	21572407
hsa-miR-3941	CTGF	1490	Homo sapiens	HITS-CLIP	Functional MTI (Weak)	27418678
hsa-miR-3941	CTTNBP2NL	55917	Homo sapiens	HITS-CLIP	Functional MTI (Weak)	23824327
hsa-miR-3941	CYLD	1540	Homo sapiens	PAR-CLIP//HITS-CLIP	Functional MTI (Weak)	21572407
hsa-miR-509-5p	CYP27C1	339761	Homo sapiens	PAR-CLIP	Functional MTI (Weak)	22012620
hsa-miR-6766-5p	CYP2W1	54905	Homo sapiens	PAR-CLIP	Functional MTI (Weak)	23592263
hsa-miR-6766-5p	CYP2W1	54905	Homo sapiens	PAR-CLIP	Functional MTI (Weak)	23446348
hsa-miR-6766-5p	CYP2W1	54905	Homo sapiens	PAR-CLIP	Functional MTI (Weak)	20371350
hsa-miR-3925-5p	CYTIP	9595	Homo sapiens	HITS-CLIP	Functional MTI (Weak)	23824327
hsa-miR-3925-5p	CYTIP	9595	Homo sapiens	HITS-CLIP	Functional MTI (Weak)	23706177
hsa-miR-3925-5p	CYTIP	9595	Homo sapiens	PAR-CLIP	Functional MTI (Weak)	27292025
hsa-miR-3925-5p	CYTIP	9595	Homo sapiens	HITS-CLIP	Functional MTI (Weak)	27418678
hsa-miR-6766-5p	DAB2IP	153090	Homo sapiens	PAR-CLIP	Functional MTI (Weak)	26701625
hsa-miR-3925-5p	DAZAP1	26528	Homo sapiens	PAR-CLIP	Functional MTI (Weak)	21572407
hsa-miR-3925-5p	DAZAP1	26528	Homo sapiens	PAR-CLIP	Functional MTI (Weak)	20371350
hsa-miR-3941	DBT	1629	Homo sapiens	PAR-CLIP	Functional MTI (Weak)	23446348
hsa-miR-3941	DBT	1629	Homo sapiens	HITS-CLIP	Functional MTI (Weak)	24906430
hsa-miR-3941	DBT	1629	Homo sapiens	HITS-CLIP	Functional MTI (Weak)	23824327
hsa-miR-3941	DBT	1629	Homo sapiens	HITS-CLIP	Functional MTI (Weak)	23706177
hsa-miR-3941	DBT	1629	Homo sapiens	HITS-CLIP	Functional MTI (Weak)	23313552
hsa-miR-3941	DBT	1629	Homo sapiens	HITS-CLIP	Functional MTI (Weak)	22927820
hsa-miR-3941	DBT	1629	Homo sapiens	HITS-CLIP	Functional MTI (Weak)	21572407
hsa-miR-3941	DBT	1629	Homo sapiens	HITS-CLIP	Functional MTI (Weak)	27418678
hsa-miR-3925-5p	DCAF10	79269	Homo sapiens	PAR-CLIP	Functional MTI (Weak)	20371350
hsa-miR-6817-5p	DCP2	167227	Homo sapiens	PAR-CLIP	Functional MTI (Weak)	22012620
hsa-miR-3941	DCP2	167227	Homo sapiens	HITS-CLIP	Functional MTI (Weak)	23824327
hsa-miR-6766-5p	DCX	1641	Homo sapiens	PAR-CLIP	Functional MTI (Weak)	23592263
hsa-miR-3941	DDHD1	80821	Homo sapiens	HITS-CLIP	Functional MTI (Weak)	23824327
hsa-miR-570-3p	DDHD1	80821	Homo sapiens	HITS-CLIP	Functional MTI (Weak)	19536157
hsa-miR-3941	DIDO1	11083	Homo sapiens	PAR-CLIP	Functional MTI (Weak)	21572407
hsa-miR-3941	DIDO1	11083	Homo sapiens	PAR-CLIP	Functional MTI (Weak)	20371350
hsa-miR-3941	DMXL1	1657	Homo sapiens	PAR-CLIP	Functional MTI (Weak)	21572407
hsa-miR-3941	DMXL1	1657	Homo sapiens	HITS-CLIP	Functional MTI (Weak)	24906430
hsa-miR-3941	DMXL1	1657	Homo sapiens	HITS-CLIP	Functional MTI (Weak)	23824327
hsa-miR-3941	DMXL1	1657	Homo sapiens	HITS-CLIP	Functional MTI (Weak)	23706177
hsa-miR-3941	DMXL1	1657	Homo sapiens	HITS-CLIP	Functional MTI (Weak)	23313552
hsa-miR-3941	DMXL1	1657	Homo sapiens	HITS-CLIP	Functional MTI (Weak)	27418678
hsa-miR-20b-3p	DNAJB6	10049	Homo sapiens	PAR-CLIP	Functional MTI (Weak)	24398324
hsa-miR-20b-3p	DNAJB6	10049	Homo sapiens	PAR-CLIP	Functional MTI (Weak)	22012620
hsa-miR-570-3p	DNAJB9	4189	Homo sapiens	PAR-CLIP	Functional MTI (Weak)	27292025
hsa-miR-3941	DOK6	220164	Homo sapiens	HITS-CLIP	Functional MTI (Weak)	23824327
hsa-miR-20b-3p	DONSON	29980	Homo sapiens	PAR-CLIP	Functional MTI (Weak)	23446348
hsa-miR-3941	DONSON	29980	Homo sapiens	HITS-CLIP	Functional MTI (Weak)	24906430
hsa-miR-3941	DONSON	29980	Homo sapiens	HITS-CLIP	Functional MTI (Weak)	22927820
hsa-miR-3941	DONSON	29980	Homo sapiens	HITS-CLIP	Functional MTI (Weak)	27418678
hsa-miR-6766-5p	DSN1	79980	Homo sapiens	HITS-CLIP	Functional MTI (Weak)	23824327
hsa-miR-570-3p	DYNLL2	140735	Homo sapiens	PAR-CLIP	Functional MTI (Weak)	21572407
hsa-miR-3941	DYRK2	8445	Homo sapiens	PAR-CLIP	Functional MTI (Weak)	22012620
hsa-miR-3941	DYRK2	8445	Homo sapiens	HITS-CLIP	Functional MTI (Weak)	21572407
hsa-miR-3925-5p	E2F3	1871	Homo sapiens	PAR-CLIP	Functional MTI (Weak)	20371350
hsa-miR-570-3p	E2F8	79733	Homo sapiens	PAR-CLIP	Functional MTI (Weak)	23446348
hsa-miR-570-3p	E2F8	79733	Homo sapiens	PAR-CLIP//HITS-CLIP	Functional MTI (Weak)	21572407
hsa-miR-3941	EAF1	85403	Homo sapiens	HITS-CLIP	Functional MTI (Weak)	27418678
hsa-miR-6817-5p	EDN3	1908	Homo sapiens	PAR-CLIP	Functional MTI (Weak)	23708386
hsa-miR-3941	EGR3	1960	Homo sapiens	HITS-CLIP	Functional MTI (Weak)	23824327
hsa-miR-570-3p	EIF1AX	1964	Homo sapiens	PAR-CLIP	Functional MTI (Weak)	23592263
hsa-miR-3925-5p	EIF1AX	1964	Homo sapiens	PAR-CLIP	Functional MTI (Weak)	21572407
hsa-miR-3925-5p	EIF1AX	1964	Homo sapiens	PAR-CLIP	Functional MTI (Weak)	27292025
hsa-miR-3941	EIF1AX	1964	Homo sapiens	PAR-CLIP	Functional MTI (Weak)	20371350
hsa-miR-4429	EIF2B5	8893	Homo sapiens	HITS-CLIP	Functional MTI (Weak)	19536157
hsa-miR-3941	EIF5	1983	Homo sapiens	PAR-CLIP	Functional MTI (Weak)	23446348
hsa-miR-20b-3p	EIF5AL1	143244	Homo sapiens	PAR-CLIP	Functional MTI (Weak)	27292025
hsa-miR-6817-5p	ELAVL1	1994	Homo sapiens	PAR-CLIP	Functional MTI (Weak)	22100165
hsa-miR-3941	ELK1	2002	Homo sapiens	HITS-CLIP	Functional MTI (Weak)	23824327
hsa-miR-3941	ELOF1	84337	Homo sapiens	HITS-CLIP	Functional MTI (Weak)	23824327
hsa-miR-3941	ELOF1	84337	Homo sapiens	HITS-CLIP	Functional MTI (Weak)	23313552
hsa-miR-6817-5p	ENDOD1	23052	Homo sapiens	PAR-CLIP	Functional MTI (Weak)	23592263
hsa-miR-6817-5p	ENDOD1	23052	Homo sapiens	HITS-CLIP	Functional MTI (Weak)	21572407
hsa-miR-509-5p	ENPP5	59084	Homo sapiens	PAR-CLIP	Functional MTI (Weak)	23592263
hsa-miR-6817-5p	EPB41	2035	Homo sapiens	HITS-CLIP	Functional MTI (Weak)	19536157
hsa-miR-570-3p	EPG5	57724	Homo sapiens	HITS-CLIP	Functional MTI (Weak)	23824327
hsa-miR-570-3p	EPG5	57724	Homo sapiens	HITS-CLIP	Functional MTI (Weak)	23313552
hsa-miR-570-3p	EPM2AIP1	9852	Homo sapiens	PAR-CLIP	Functional MTI (Weak)	22100165
hsa-miR-20b-3p	ERCC6L	54821	Homo sapiens	HITS-CLIP	Functional MTI (Weak)	23824327
hsa-miR-570-3p	ESCO2	157570	Homo sapiens	PAR-CLIP	Functional MTI (Weak)	21572407
hsa-miR-3941	ESYT2	57488	Homo sapiens	PAR-CLIP	Functional MTI (Weak)	22012620
hsa-miR-509-5p	ESYT2	57488	Homo sapiens	PAR-CLIP	Functional MTI (Weak)	22012620
hsa-miR-570-3p	ETS1	2113	Homo sapiens	PAR-CLIP	Functional MTI (Weak)	22012620
hsa-miR-570-3p	F2RL2	2151	Homo sapiens	PAR-CLIP	Functional MTI (Weak)	22100165
hsa-miR-6817-5p	FAM102B	284611	Homo sapiens	HITS-CLIP	Functional MTI (Weak)	23313552
hsa-miR-4429	FAM117B	150864	Homo sapiens	HITS-CLIP	Functional MTI (Weak)	23824327
hsa-miR-3941	FAM126B	285172	Homo sapiens	HITS-CLIP	Functional MTI (Weak)	24906430
hsa-miR-3941	FAM126B	285172	Homo sapiens	HITS-CLIP	Functional MTI (Weak)	23824327
hsa-miR-3941	FAM126B	285172	Homo sapiens	HITS-CLIP	Functional MTI (Weak)	27418678
hsa-miR-3941	FAM160B1	57700	Homo sapiens	HITS-CLIP	Functional MTI (Weak)	21572407
hsa-miR-3941	FAM177A1	283635	Homo sapiens	PAR-CLIP	Functional MTI (Weak)	23592263
hsa-miR-3941	FAM198A	729085	Homo sapiens	HITS-CLIP	Functional MTI (Weak)	23824327
hsa-miR-3941	FAM216B	144809	Homo sapiens	HITS-CLIP	Functional MTI (Weak)	24906430
hsa-miR-3941	FAM216B	144809	Homo sapiens	HITS-CLIP	Functional MTI (Weak)	23824327
hsa-miR-3941	FAM216B	144809	Homo sapiens	HITS-CLIP	Functional MTI (Weak)	27418678
hsa-miR-3941	FASLG	356	Homo sapiens	HITS-CLIP	Functional MTI (Weak)	23824327
hsa-miR-4429	FBXO28	23219	Homo sapiens	PAR-CLIP	Functional MTI (Weak)	21572407
hsa-miR-4429	FBXO28	23219	Homo sapiens	PAR-CLIP	Functional MTI (Weak)	20371350
hsa-miR-6766-5p	FBXO45	200933	Homo sapiens	HITS-CLIP	Functional MTI (Weak)	23313552
hsa-miR-6817-5p	FGF7	2252	Homo sapiens	PAR-CLIP	Functional MTI (Weak)	22100165
hsa-miR-6817-5p	FGF7	2252	Homo sapiens	PAR-CLIP	Functional MTI (Weak)	23708386
hsa-miR-6817-5p	FGF7	2252	Homo sapiens	PAR-CLIP	Functional MTI (Weak)	22291592
hsa-miR-3941	FGF9	2254	Homo sapiens	HITS-CLIP	Functional MTI (Weak)	24906430
hsa-miR-3941	FGF9	2254	Homo sapiens	HITS-CLIP	Functional MTI (Weak)	23824327
hsa-miR-3941	FGF9	2254	Homo sapiens	HITS-CLIP	Functional MTI (Weak)	27418678
hsa-miR-3941	FHOD1	29109	Homo sapiens	HITS-CLIP	Functional MTI (Weak)	23824327
hsa-miR-3925-5p	FKBP1A	2280	Homo sapiens	PAR-CLIP	Functional MTI (Weak)	21572407
hsa-miR-570-3p	FOXK1	221937	Homo sapiens	PAR-CLIP	Functional MTI (Weak)	23592263
hsa-miR-4681	FOXK1	221937	Homo sapiens	PAR-CLIP	Functional MTI (Weak)	26701625
hsa-miR-3941	FOXL1	2300	Homo sapiens	HITS-CLIP	Functional MTI (Weak)	23824327
hsa-miR-3941	FOXL2NB	401089	Homo sapiens	HITS-CLIP	Functional MTI (Weak)	27418678
hsa-miR-570-3p	FOXN2	3344	Homo sapiens	PAR-CLIP	Functional MTI (Weak)	23592263
hsa-miR-3925-5p	FOXO1	2308	Homo sapiens	PAR-CLIP	Functional MTI (Weak)	22100165
hsa-miR-3941	FOXP4	116113	Homo sapiens	HITS-CLIP	Functional MTI (Weak)	23824327
hsa-miR-3941	FOXP4	116113	Homo sapiens	HITS-CLIP	Functional MTI (Weak)	19536157
hsa-miR-6817-5p	FRAT2	23401	Homo sapiens	PAR-CLIP	Functional MTI (Weak)	21572407
hsa-miR-6766-5p	FURIN	5045	Homo sapiens	PAR-CLIP	Functional MTI (Weak)	23592263
hsa-miR-6766-5p	FURIN	5045	Homo sapiens	PAR-CLIP	Functional MTI (Weak)	26701625
hsa-miR-570-3p	FUT10	84750	Homo sapiens	PAR-CLIP	Functional MTI (Weak)	22100165
hsa-miR-570-3p	FYTTD1	84248	Homo sapiens	HITS-CLIP	Functional MTI (Weak)	23313552
hsa-miR-20b-3p	FZD4	8322	Homo sapiens	HITS-CLIP	Functional MTI (Weak)	23824327
hsa-miR-4681	G3BP1	10146	Homo sapiens	PAR-CLIP	Functional MTI (Weak)	23592263
hsa-miR-509-5p	G3BP1	10146	Homo sapiens	PAR-CLIP	Functional MTI (Weak)	21572407
hsa-miR-3925-5p	G3BP1	10146	Homo sapiens	PAR-CLIP	Functional MTI (Weak)	21572407
hsa-miR-20b-3p	G3BP1	10146	Homo sapiens	PAR-CLIP	Functional MTI (Weak)	20371350
hsa-miR-3925-5p	G3BP2	9908	Homo sapiens	HITS-CLIP	Functional MTI (Weak)	19536157
hsa-miR-3941	GABPB1	2553	Homo sapiens	HITS-CLIP	Functional MTI (Weak)	23824327
hsa-miR-20b-3p	GALNT3	2591	Homo sapiens	PAR-CLIP	Functional MTI (Weak)	22012620
hsa-miR-6766-5p	GAN	8139	Homo sapiens	PAR-CLIP	Functional MTI (Weak)	26701625
hsa-miR-570-3p	GDF6	392255	Homo sapiens	HITS-CLIP	Functional MTI (Weak)	23706177
hsa-miR-570-3p	GDF6	392255	Homo sapiens	PAR-CLIP	Functional MTI (Weak)	26701625
hsa-miR-570-3p	GDF6	392255	Homo sapiens	PAR-CLIP	Functional MTI (Weak)	27292025
hsa-miR-570-3p	GDF6	392255	Homo sapiens	HITS-CLIP	Functional MTI (Weak)	27418678
hsa-miR-6766-5p	GDI1	2664	Homo sapiens	PAR-CLIP	Functional MTI (Weak)	26701625
hsa-miR-3941	GDNF	2668	Homo sapiens	HITS-CLIP	Functional MTI (Weak)	23824327
hsa-miR-3925-5p	GFRA1	2674	Homo sapiens	HITS-CLIP	Functional MTI (Weak)	27418678
hsa-miR-3925-5p	GGCX	2677	Homo sapiens	PAR-CLIP	Functional MTI (Weak)	23446348
hsa-miR-3925-5p	GGCX	2677	Homo sapiens	PAR-CLIP	Functional MTI (Weak)	22012620
hsa-miR-509-5p	GHITM	27069	Homo sapiens	PAR-CLIP	Functional MTI (Weak)	23446348
hsa-miR-3941	GID4	79018	Homo sapiens	HITS-CLIP	Functional MTI (Weak)	23824327
hsa-miR-3941	GID4	79018	Homo sapiens	HITS-CLIP	Functional MTI (Weak)	23313552
hsa-miR-3941	GID4	79018	Homo sapiens	HITS-CLIP	Functional MTI (Weak)	27418678
hsa-miR-6766-5p	GIGYF1	64599	Homo sapiens	PAR-CLIP	Functional MTI (Weak)	26701625
hsa-miR-20b-3p	GJD2	57369	Homo sapiens	PAR-CLIP	Functional MTI (Weak)	20371350
hsa-miR-570-3p	GNA13	10672	Homo sapiens	PAR-CLIP	Functional MTI (Weak)	22100165
hsa-miR-3941	GNA14	9630	Homo sapiens	HITS-CLIP	Functional MTI (Weak)	23824327
hsa-miR-3941	GNAI1	2770	Homo sapiens	HITS-CLIP	Functional MTI (Weak)	23824327
hsa-miR-3941	GNAI1	2770	Homo sapiens	HITS-CLIP	Functional MTI (Weak)	23313552
hsa-miR-3941	GNAI1	2770	Homo sapiens	HITS-CLIP	Functional MTI (Weak)	27418678
hsa-miR-509-5p	GPC4	2239	Homo sapiens	PAR-CLIP	Functional MTI (Weak)	21572407
hsa-miR-509-5p	GPC4	2239	Homo sapiens	PAR-CLIP	Functional MTI (Weak)	20371350
hsa-miR-3925-5p	GPM6B	2824	Homo sapiens	HITS-CLIP	Functional MTI (Weak)	23824327
hsa-miR-3925-5p	GPM6B	2824	Homo sapiens	HITS-CLIP	Functional MTI (Weak)	27418678
hsa-miR-3925-5p	GPM6B	2824	Homo sapiens	HITS-CLIP	Functional MTI (Weak)	28735896
hsa-miR-3941	GPRIN3	285513	Homo sapiens	HITS-CLIP	Functional MTI (Weak)	23824327
hsa-miR-3941	GPX6	257202	Homo sapiens	HITS-CLIP	Functional MTI (Weak)	23824327
hsa-miR-3941	GPX6	257202	Homo sapiens	HITS-CLIP	Functional MTI (Weak)	23313552
hsa-miR-3941	GPX6	257202	Homo sapiens	HITS-CLIP	Functional MTI (Weak)	27418678
hsa-miR-570-3p	GRB10	2887	Homo sapiens	PAR-CLIP	Functional MTI (Weak)	21572407
hsa-miR-570-3p	GRB10	2887	Homo sapiens	PAR-CLIP	Functional MTI (Weak)	20371350
hsa-miR-3925-5p	GRIK2	2898	Homo sapiens	HITS-CLIP	Functional MTI (Weak)	27418678
hsa-miR-3941	GRIN2A	2903	Homo sapiens	HITS-CLIP	Functional MTI (Weak)	19536157
hsa-miR-3925-5p	GRIN2A	2903	Homo sapiens	HITS-CLIP	Functional MTI (Weak)	27418678
hsa-miR-570-3p	GRK5	2869	Homo sapiens	PAR-CLIP	Functional MTI (Weak)	23592263
hsa-miR-3941	GRPEL2	134266	Homo sapiens	PAR-CLIP	Functional MTI (Weak)	20371350
hsa-miR-4429	GTPBP2	54676	Homo sapiens	PAR-CLIP	Functional MTI (Weak)	21572407
hsa-miR-4429	GXYLT1	283464	Homo sapiens	PAR-CLIP	Functional MTI (Weak)	23592263
hsa-miR-20b-3p	GYPA	2993	Homo sapiens	PAR-CLIP	Functional MTI (Weak)	22012620
hsa-miR-509-5p	HBP1	26959	Homo sapiens	PAR-CLIP	Functional MTI (Weak)	23592263
hsa-miR-6766-5p	HCFC1	3054	Homo sapiens	PAR-CLIP	Functional MTI (Weak)	23592263
hsa-miR-20b-3p	HDHD2	84064	Homo sapiens	PAR-CLIP	Functional MTI (Weak)	22012620
hsa-miR-20b-3p	HECTD1	25831	Homo sapiens	PAR-CLIP	Functional MTI (Weak)	23592263
hsa-miR-570-3p	HHIP	64399	Homo sapiens	PAR-CLIP	Functional MTI (Weak)	22100165
hsa-miR-3941	HHIP	64399	Homo sapiens	PAR-CLIP	Functional MTI (Weak)	23446348
hsa-miR-3941	HHIP	64399	Homo sapiens	PAR-CLIP//HITS-CLIP	Functional MTI (Weak)	21572407
hsa-miR-6766-5p	HIC2	23119	Homo sapiens	PAR-CLIP	Functional MTI (Weak)	23592263
hsa-miR-509-5p	HIF1A	3091	Homo sapiens	PAR-CLIP	Functional MTI (Weak)	21572407
hsa-miR-6766-5p	HIST2H2BE	8349	Homo sapiens	PAR-CLIP	Functional MTI (Weak)	21572407
hsa-miR-6766-5p	HLA-B	3106	Homo sapiens	HITS-CLIP	Functional MTI (Weak)	19536157
hsa-miR-3941	HLF	3131	Homo sapiens	HITS-CLIP	Functional MTI (Weak)	23824327
hsa-miR-509-5p	HMGA2	8091	Homo sapiens	PAR-CLIP	Functional MTI (Weak)	26701625
hsa-miR-570-3p	HMGN1	3150	Homo sapiens	PAR-CLIP	Functional MTI (Weak)	23592263
hsa-miR-570-3p	HMGN1	3150	Homo sapiens	HITS-CLIP	Functional MTI (Weak)	23313552
hsa-miR-570-3p	HNRNPA2B1	3181	Homo sapiens	HITS-CLIP	Functional MTI (Weak)	23824327
hsa-miR-570-3p	HNRNPF	3185	Homo sapiens	PAR-CLIP	Functional MTI (Weak)	24398324
hsa-miR-570-3p	HNRNPF	3185	Homo sapiens	PAR-CLIP	Functional MTI (Weak)	21572407
hsa-miR-570-3p	HNRNPF	3185	Homo sapiens	PAR-CLIP	Functional MTI (Weak)	26701625
hsa-miR-570-3p	HNRNPF	3185	Homo sapiens	PAR-CLIP	Functional MTI (Weak)	27292025
hsa-miR-6817-5p	HOXD9	3235	Homo sapiens	HITS-CLIP	Functional MTI (Weak)	19536157
hsa-miR-570-3p	HSPA1B	3304	Homo sapiens	PAR-CLIP	Functional MTI (Weak)	21572407
hsa-miR-570-3p	HSPA1B	3304	Homo sapiens	PAR-CLIP	Functional MTI (Weak)	20371350
hsa-miR-4429	HSPA4L	22824	Homo sapiens	HITS-CLIP	Functional MTI (Weak)	19536157
hsa-miR-6817-5p	ICA1L	130026	Homo sapiens	HITS-CLIP	Functional MTI (Weak)	23824327
hsa-miR-3941	ICAM1	3383	Homo sapiens	HITS-CLIP	Functional MTI (Weak)	23824327
hsa-miR-3941	ICAM1	3383	Homo sapiens	HITS-CLIP	Functional MTI (Weak)	19536157
hsa-miR-509-5p	ID2	3398	Homo sapiens	PAR-CLIP	Functional MTI (Weak)	23446348
hsa-miR-509-5p	ID2	3398	Homo sapiens	PAR-CLIP	Functional MTI (Weak)	21572407
hsa-miR-3941	IGF1R	3480	Homo sapiens	HITS-CLIP	Functional MTI (Weak)	23824327
hsa-miR-3941	IGF1R	3480	Homo sapiens	HITS-CLIP	Functional MTI (Weak)	23313552
hsa-miR-3941	IGF1R	3480	Homo sapiens	HITS-CLIP	Functional MTI (Weak)	19536157
hsa-miR-570-3p	IGF1R	3480	Homo sapiens	HITS-CLIP	Functional MTI (Weak)	23313552
hsa-miR-3925-5p	IGFBP5	3488	Homo sapiens	PAR-CLIP	Functional MTI (Weak)	20371350
hsa-miR-3941	IL1RAPL1	11141	Homo sapiens	HITS-CLIP	Functional MTI (Weak)	23824327
hsa-miR-3941	IL1RAPL1	11141	Homo sapiens	HITS-CLIP	Functional MTI (Weak)	27418678
hsa-miR-509-5p	IL6R	3570	Homo sapiens	HITS-CLIP	Functional MTI (Weak)	23313552
hsa-miR-570-3p	IL6R	3570	Homo sapiens	PAR-CLIP	Functional MTI (Weak)	27292025
hsa-miR-3941	IL6ST	3572	Homo sapiens	PAR-CLIP	Functional MTI (Weak)	23446348
hsa-miR-3941	IL6ST	3572	Homo sapiens	PAR-CLIP//HITS-CLIP	Functional MTI (Weak)	21572407
hsa-miR-20b-3p	IL6ST	3572	Homo sapiens	HITS-CLIP	Functional MTI (Weak)	19536157
hsa-miR-6766-5p	IP6K1	9807	Homo sapiens	PAR-CLIP	Functional MTI (Weak)	23592263
hsa-miR-6766-5p	IP6K1	9807	Homo sapiens	PAR-CLIP	Functional MTI (Weak)	26701625
hsa-miR-20b-3p	IPMK	253430	Homo sapiens	PAR-CLIP	Functional MTI (Weak)	23592263
hsa-miR-4681	IQCE	23288	Homo sapiens	PAR-CLIP	Functional MTI (Weak)	26701625
hsa-miR-3941	IRS1	3667	Homo sapiens	PAR-CLIP	Functional MTI (Weak)	21572407
hsa-miR-3941	IRS1	3667	Homo sapiens	HITS-CLIP	Functional MTI (Weak)	24906430
hsa-miR-3941	IRS1	3667	Homo sapiens	HITS-CLIP	Functional MTI (Weak)	23824327
hsa-miR-3941	IRS1	3667	Homo sapiens	HITS-CLIP	Functional MTI (Weak)	27418678
hsa-miR-570-3p	ISPD	729920	Homo sapiens	PAR-CLIP	Functional MTI (Weak)	22100165
hsa-miR-6766-5p	ITGA2	3673	Homo sapiens	PAR-CLIP	Functional MTI (Weak)	21572407
hsa-miR-4429	ITPRIPL2	162073	Homo sapiens	PAR-CLIP	Functional MTI (Weak)	22291592
hsa-miR-4681	JARID2	3720	Homo sapiens	HITS-CLIP	Functional MTI (Weak)	23313552
hsa-miR-3941	JPH2	57158	Homo sapiens	HITS-CLIP	Functional MTI (Weak)	23824327
hsa-miR-3941	KCNA4	3739	Homo sapiens	HITS-CLIP	Functional MTI (Weak)	23824327
hsa-miR-570-3p	KCNB1	3745	Homo sapiens	PAR-CLIP	Functional MTI (Weak)	22100165
hsa-miR-3941	KCNB1	3745	Homo sapiens	HITS-CLIP	Functional MTI (Weak)	24906430
hsa-miR-3941	KCNB1	3745	Homo sapiens	HITS-CLIP	Functional MTI (Weak)	23313552
hsa-miR-3941	KCNC4	3749	Homo sapiens	PAR-CLIP	Functional MTI (Weak)	20371350
hsa-miR-3941	KCNJ3	3760	Homo sapiens	PAR-CLIP	Functional MTI (Weak)	21572407
hsa-miR-6766-5p	KCNK3	3777	Homo sapiens	PAR-CLIP	Functional MTI (Weak)	23592263
hsa-miR-6817-5p	KCNK5	8645	Homo sapiens	HITS-CLIP	Functional MTI (Weak)	23824327
hsa-miR-20b-3p	KDELR1	10945	Homo sapiens	HITS-CLIP	Functional MTI (Weak)	23824327
hsa-miR-3925-5p	KDM5A	5927	Homo sapiens	PAR-CLIP	Functional MTI (Weak)	22100165
hsa-miR-20b-3p	KIAA0232	9778	Homo sapiens	PAR-CLIP	Functional MTI (Weak)	20371350
hsa-miR-3941	KIAA0907	22889	Homo sapiens	HITS-CLIP	Functional MTI (Weak)	23313552
hsa-miR-3941	KIAA0907	22889	Homo sapiens	HITS-CLIP	Functional MTI (Weak)	21572407
hsa-miR-509-5p	KIAA1143	57456	Homo sapiens	HITS-CLIP	Functional MTI (Weak)	23313552
hsa-miR-3941	KIF13A	63971	Homo sapiens	HITS-CLIP	Functional MTI (Weak)	23824327
hsa-miR-3941	KIF5C	3800	Homo sapiens	HITS-CLIP	Functional MTI (Weak)	24906430
hsa-miR-3941	KIF5C	3800	Homo sapiens	HITS-CLIP	Functional MTI (Weak)	27418678
hsa-miR-3941	KIF5C	3800	Homo sapiens	HITS-CLIP	Functional MTI (Weak)	28735896
hsa-miR-570-3p	KLF10	7071	Homo sapiens	HITS-CLIP	Functional MTI (Weak)	23313552
hsa-miR-570-3p	KLHL15	80311	Homo sapiens	PAR-CLIP	Functional MTI (Weak)	20371350
hsa-miR-4429	KLHL15	80311	Homo sapiens	PAR-CLIP	Functional MTI (Weak)	23446348
hsa-miR-4429	KLHL15	80311	Homo sapiens	PAR-CLIP	Functional MTI (Weak)	20371350
hsa-miR-3941	KLHL23	151230	Homo sapiens	PAR-CLIP	Functional MTI (Weak)	23446348
hsa-miR-3941	KLHL23	151230	Homo sapiens	HITS-CLIP	Functional MTI (Weak)	21572407
hsa-miR-3941	KLHL3	26249	Homo sapiens	HITS-CLIP	Functional MTI (Weak)	23824327
hsa-miR-3925-5p	KLHL42	57542	Homo sapiens	PAR-CLIP	Functional MTI (Weak)	21572407
hsa-miR-3925-5p	KLHL42	57542	Homo sapiens	PAR-CLIP	Functional MTI (Weak)	20371350
hsa-miR-3941	KLHL42	57542	Homo sapiens	HITS-CLIP	Functional MTI (Weak)	23824327
hsa-miR-3941	KLHL42	57542	Homo sapiens	HITS-CLIP	Functional MTI (Weak)	23313552
hsa-miR-3941	KLHL42	57542	Homo sapiens	HITS-CLIP	Functional MTI (Weak)	27418678
hsa-miR-3925-5p	KPNA2	3838	Homo sapiens	PAR-CLIP	Functional MTI (Weak)	21572407
hsa-miR-3925-5p	KPNA2	3838	Homo sapiens	PAR-CLIP	Functional MTI (Weak)	20371350
hsa-miR-3941	KPNA4	3840	Homo sapiens	PAR-CLIP	Functional MTI (Weak)	23446348
hsa-miR-3941	KPNA4	3840	Homo sapiens	PAR-CLIP//HITS-CLIP	Functional MTI (Weak)	21572407
hsa-miR-20b-3p	KSR2	283455	Homo sapiens	HITS-CLIP	Functional MTI (Weak)	23824327
hsa-miR-20b-3p	KSR2	283455	Homo sapiens	HITS-CLIP	Functional MTI (Weak)	23706177
hsa-miR-20b-3p	KSR2	283455	Homo sapiens	PAR-CLIP	Functional MTI (Weak)	27292025
hsa-miR-20b-3p	KSR2	283455	Homo sapiens	HITS-CLIP	Functional MTI (Weak)	27418678
hsa-miR-509-5p	LACTB	114294	Homo sapiens	HITS-CLIP	Functional MTI (Weak)	23313552
hsa-miR-3941	LAMTOR3	8649	Homo sapiens	PAR-CLIP	Functional MTI (Weak)	21572407
hsa-miR-3941	LANCL3	347404	Homo sapiens	HITS-CLIP	Functional MTI (Weak)	23824327
hsa-miR-3941	LANCL3	347404	Homo sapiens	HITS-CLIP	Functional MTI (Weak)	19536157
hsa-miR-6766-5p	LARP1	23367	Homo sapiens	PAR-CLIP	Functional MTI (Weak)	26701625
hsa-miR-3941	LARP4B	23185	Homo sapiens	HITS-CLIP	Functional MTI (Weak)	23824327
hsa-miR-3925-5p	LASP1	3927	Homo sapiens	PAR-CLIP	Functional MTI (Weak)	26701625
hsa-miR-509-5p	LCOR	84458	Homo sapiens	PAR-CLIP	Functional MTI (Weak)	21572407
hsa-miR-4681	LDLR	3949	Homo sapiens	PAR-CLIP	Functional MTI (Weak)	23592263
hsa-miR-4681	LDLR	3949	Homo sapiens	PAR-CLIP	Functional MTI (Weak)	27292025
hsa-miR-3941	LFNG	3955	Homo sapiens	HITS-CLIP	Functional MTI (Weak)	23824327
hsa-miR-3941	LILRB1	10859	Homo sapiens	HITS-CLIP	Functional MTI (Weak)	23824327
hsa-miR-3941	LILRB1	10859	Homo sapiens	HITS-CLIP	Functional MTI (Weak)	21572407
hsa-miR-3941	LILRB2	10288	Homo sapiens	PAR-CLIP//HITS-CLIP	Functional MTI (Weak)	21572407
hsa-miR-3941	LILRB2	10288	Homo sapiens	HITS-CLIP	Functional MTI (Weak)	23824327
hsa-miR-3941	LILRB2	10288	Homo sapiens	HITS-CLIP	Functional MTI (Weak)	23706177
hsa-miR-3941	LILRB2	10288	Homo sapiens	HITS-CLIP	Functional MTI (Weak)	23313552
hsa-miR-3941	LILRB2	10288	Homo sapiens	HITS-CLIP	Functional MTI (Weak)	27418678
hsa-miR-6766-5p	LIMD1	8994	Homo sapiens	PAR-CLIP	Functional MTI (Weak)	23592263
hsa-miR-3925-5p	LIMD2	80774	Homo sapiens	PAR-CLIP	Functional MTI (Weak)	22100165
hsa-miR-6766-5p	LIMK1	3984	Homo sapiens	PAR-CLIP	Functional MTI (Weak)	26701625
hsa-miR-570-3p	LLPH	84298	Homo sapiens	PAR-CLIP	Functional MTI (Weak)	22100165
hsa-miR-3941	LMX1A	4009	Homo sapiens	HITS-CLIP	Functional MTI (Weak)	23824327
hsa-miR-3941	LNPEP	4012	Homo sapiens	HITS-CLIP	Functional MTI (Weak)	24906430
hsa-miR-20b-3p	LNPK	80856	Homo sapiens	PAR-CLIP	Functional MTI (Weak)	23592263
hsa-miR-509-5p	LRPAP1	4043	Homo sapiens	PAR-CLIP	Functional MTI (Weak)	27292025
hsa-miR-509-5p	LRRC58	116064	Homo sapiens	PAR-CLIP	Functional MTI (Weak)	26701625
hsa-miR-3941	LSM14A	26065	Homo sapiens	HITS-CLIP	Functional MTI (Weak)	23824327
hsa-miR-3941	LSM14A	26065	Homo sapiens	HITS-CLIP	Functional MTI (Weak)	27418678
hsa-miR-3941	LYRM7	90624	Homo sapiens	HITS-CLIP	Functional MTI (Weak)	23824327
hsa-miR-3941	MACC1	346389	Homo sapiens	HITS-CLIP	Functional MTI (Weak)	23824327
hsa-miR-3941	MACC1	346389	Homo sapiens	HITS-CLIP	Functional MTI (Weak)	23313552
hsa-miR-3941	MACC1	346389	Homo sapiens	HITS-CLIP	Functional MTI (Weak)	27418678
hsa-miR-3941	MACC1	346389	Homo sapiens	HITS-CLIP	Functional MTI (Weak)	28735896
hsa-miR-6766-5p	MAFK	7975	Homo sapiens	PAR-CLIP	Functional MTI (Weak)	26701625
hsa-miR-6766-5p	MAGI3	260425	Homo sapiens	PAR-CLIP	Functional MTI (Weak)	23446348
hsa-miR-6766-5p	MAGI3	260425	Homo sapiens	PAR-CLIP	Functional MTI (Weak)	21572407
hsa-miR-6766-5p	MAGI3	260425	Homo sapiens	PAR-CLIP	Functional MTI (Weak)	27292025
hsa-miR-4429	MAK16	84549	Homo sapiens	HITS-CLIP	Functional MTI (Weak)	23824327
hsa-miR-4429	MAP1S	55201	Homo sapiens	PAR-CLIP	Functional MTI (Weak)	26701625
hsa-miR-6817-5p	MAP3K2	10746	Homo sapiens	HITS-CLIP	Functional MTI (Weak)	23824327
hsa-miR-4429	MAPK1IP1L	93487	Homo sapiens	PAR-CLIP	Functional MTI (Weak)	21572407
hsa-miR-6766-5p	MAPK6	5597	Homo sapiens	PAR-CLIP	Functional MTI (Weak)	24398324
hsa-miR-3941	MAPK6	5597	Homo sapiens	HITS-CLIP	Functional MTI (Weak)	23824327
hsa-miR-3941	MAPK6	5597	Homo sapiens	HITS-CLIP	Functional MTI (Weak)	23313552
hsa-miR-3941	MAPK6	5597	Homo sapiens	HITS-CLIP	Functional MTI (Weak)	21572407
hsa-miR-3941	MAPK6	5597	Homo sapiens	HITS-CLIP	Functional MTI (Weak)	28735896
hsa-miR-3941	MARCH5	54708	Homo sapiens	HITS-CLIP	Functional MTI (Weak)	23824327
hsa-miR-3941	MARCH5	54708	Homo sapiens	HITS-CLIP	Functional MTI (Weak)	27418678
hsa-miR-6766-5p	MARCH9	92979	Homo sapiens	PAR-CLIP	Functional MTI (Weak)	21572407
hsa-miR-3941	MATN1	4146	Homo sapiens	HITS-CLIP	Functional MTI (Weak)	23824327
hsa-miR-3941	MATN1	4146	Homo sapiens	HITS-CLIP	Functional MTI (Weak)	27418678
hsa-miR-4429	MAX	4149	Homo sapiens	PAR-CLIP	Functional MTI (Weak)	23592263
hsa-miR-570-3p	MBLAC2	153364	Homo sapiens	PAR-CLIP	Functional MTI (Weak)	21572407
hsa-miR-4429	MCL1	4170	Homo sapiens	PAR-CLIP	Functional MTI (Weak)	26701625
hsa-miR-3941	MCTS1	28985	Homo sapiens	HITS-CLIP	Functional MTI (Weak)	24906430
hsa-miR-3941	MCTS1	28985	Homo sapiens	HITS-CLIP	Functional MTI (Weak)	23824327
hsa-miR-3941	MCTS1	28985	Homo sapiens	HITS-CLIP	Functional MTI (Weak)	27418678
hsa-miR-4429	MDK	4192	Homo sapiens	PAR-CLIP	Functional MTI (Weak)	27292025
hsa-miR-6766-5p	MDK	4192	Homo sapiens	PAR-CLIP	Functional MTI (Weak)	27292025
hsa-miR-3941	MED24	9862	Homo sapiens	HITS-CLIP	Functional MTI (Weak)	23824327
hsa-miR-3941	MED24	9862	Homo sapiens	HITS-CLIP	Functional MTI (Weak)	22927820
hsa-miR-3941	MED28	80306	Homo sapiens	HITS-CLIP	Functional MTI (Weak)	24906430
hsa-miR-3941	MED28	80306	Homo sapiens	HITS-CLIP	Functional MTI (Weak)	21572407
hsa-miR-570-3p	MED28	80306	Homo sapiens	HITS-CLIP	Functional MTI (Weak)	23824327
hsa-miR-3941	MEF2D	4209	Homo sapiens	HITS-CLIP	Functional MTI (Weak)	23824327
hsa-miR-3941	MESD	23184	Homo sapiens	PAR-CLIP	Functional MTI (Weak)	21572407
hsa-miR-3941	MESD	23184	Homo sapiens	PAR-CLIP	Functional MTI (Weak)	20371350
hsa-miR-3941	METTL16	79066	Homo sapiens	HITS-CLIP	Functional MTI (Weak)	23824327
hsa-miR-3941	METTL16	79066	Homo sapiens	HITS-CLIP	Functional MTI (Weak)	23313552
hsa-miR-3941	METTL16	79066	Homo sapiens	HITS-CLIP	Functional MTI (Weak)	27418678
hsa-miR-3941	METTL16	79066	Homo sapiens	HITS-CLIP	Functional MTI (Weak)	28735896
hsa-miR-3925-5p	MFSD6	54842	Homo sapiens	HITS-CLIP	Functional MTI (Weak)	23824327
hsa-miR-20b-3p	MGAM	8972	Homo sapiens	HITS-CLIP	Functional MTI (Weak)	23824327
hsa-miR-3941	MGAT5	4249	Homo sapiens	HITS-CLIP	Functional MTI (Weak)	23313552
hsa-miR-3941	MGAT5	4249	Homo sapiens	HITS-CLIP	Functional MTI (Weak)	27418678
hsa-miR-6766-5p	MGAT5	4249	Homo sapiens	HITS-CLIP	Functional MTI (Weak)	19536157
hsa-miR-570-3p	MIDN	90007	Homo sapiens	PAR-CLIP	Functional MTI (Weak)	23592263
hsa-miR-570-3p	MIDN	90007	Homo sapiens	PAR-CLIP	Functional MTI (Weak)	26701625
hsa-miR-6766-5p	MIDN	90007	Homo sapiens	PAR-CLIP	Functional MTI (Weak)	26701625
hsa-miR-20b-3p	MIER1	57708	Homo sapiens	PAR-CLIP	Functional MTI (Weak)	23592263
hsa-miR-20b-3p	MIER1	57708	Homo sapiens	PAR-CLIP	Functional MTI (Weak)	26701625
hsa-miR-509-5p	MIS18A	54069	Homo sapiens	HITS-CLIP	Functional MTI (Weak)	23824327
hsa-miR-3925-5p	MLEC	9761	Homo sapiens	PAR-CLIP	Functional MTI (Weak)	21572407
hsa-miR-509-5p	MLEC	9761	Homo sapiens	PAR-CLIP	Functional MTI (Weak)	22012620
hsa-miR-3941	MLXIP	22877	Homo sapiens	HITS-CLIP	Functional MTI (Weak)	23824327
hsa-miR-6766-5p	MNT	4335	Homo sapiens	HITS-CLIP	Functional MTI (Weak)	23313552
hsa-miR-3941	MOBP	4336	Homo sapiens	HITS-CLIP	Functional MTI (Weak)	23313552
hsa-miR-3941	MOBP	4336	Homo sapiens	HITS-CLIP	Functional MTI (Weak)	27418678
hsa-miR-3925-5p	MORC4	79710	Homo sapiens	PAR-CLIP	Functional MTI (Weak)	27292025
hsa-miR-3925-5p	MORC4	79710	Homo sapiens	HITS-CLIP	Functional MTI (Weak)	27418678
hsa-miR-509-5p	MPDU1	9526	Homo sapiens	PAR-CLIP	Functional MTI (Weak)	22012620
hsa-miR-6766-5p	MPP2	4355	Homo sapiens	PAR-CLIP	Functional MTI (Weak)	26701625
hsa-miR-6817-5p	MPP5	64398	Homo sapiens	PAR-CLIP	Functional MTI (Weak)	23592263
hsa-miR-4681	MRAS	22808	Homo sapiens	PAR-CLIP	Functional MTI (Weak)	27292025
hsa-miR-3925-5p	MRE11	4361	Homo sapiens	PAR-CLIP	Functional MTI (Weak)	24398324
hsa-miR-3925-5p	MRE11	4361	Homo sapiens	PAR-CLIP	Functional MTI (Weak)	27292025
hsa-miR-3925-5p	MREG	55686	Homo sapiens	PAR-CLIP	Functional MTI (Weak)	27292025
hsa-miR-6817-5p	MRPL19	9801	Homo sapiens	PAR-CLIP	Functional MTI (Weak)	20371350
hsa-miR-20b-3p	MRPS16	51021	Homo sapiens	HITS-CLIP	Functional MTI (Weak)	23824327
hsa-miR-509-5p	MRPS25	64432	Homo sapiens	HITS-CLIP	Functional MTI (Weak)	23313552
hsa-miR-6766-5p	MSN	4478	Homo sapiens	PAR-CLIP	Functional MTI (Weak)	23592263
hsa-miR-3941	MTF1	4520	Homo sapiens	HITS-CLIP	Functional MTI (Weak)	21572407
hsa-miR-20b-3p	MTHFD2	10797	Homo sapiens	PAR-CLIP	Functional MTI (Weak)	21572407
hsa-miR-3941	MTPN	136319	Homo sapiens	HITS-CLIP	Functional MTI (Weak)	23824327
hsa-miR-509-5p	MTX3	345778	Homo sapiens	PAR-CLIP	Functional MTI (Weak)	27292025
hsa-miR-3941	MYADM	91663	Homo sapiens	PAR-CLIP//HITS-CLIP	Functional MTI (Weak)	21572407
hsa-miR-3941	MYADM	91663	Homo sapiens	HITS-CLIP	Functional MTI (Weak)	24906430
hsa-miR-3941	MYADM	91663	Homo sapiens	HITS-CLIP	Functional MTI (Weak)	23824327
hsa-miR-3941	MYADM	91663	Homo sapiens	HITS-CLIP	Functional MTI (Weak)	23706177
hsa-miR-3941	MYADM	91663	Homo sapiens	HITS-CLIP	Functional MTI (Weak)	27418678
hsa-miR-3941	MYADM	91663	Homo sapiens	HITS-CLIP	Functional MTI (Weak)	28735896
hsa-miR-570-3p	MYADM	91663	Homo sapiens	HITS-CLIP	Functional MTI (Weak)	23824327
hsa-miR-570-3p	MYLIP	29116	Homo sapiens	PAR-CLIP	Functional MTI (Weak)	23592263
hsa-miR-570-3p	MYLIP	29116	Homo sapiens	PAR-CLIP	Functional MTI (Weak)	23446348
hsa-miR-570-3p	MYLIP	29116	Homo sapiens	PAR-CLIP	Functional MTI (Weak)	21572407
hsa-miR-570-3p	MYLIP	29116	Homo sapiens	PAR-CLIP	Functional MTI (Weak)	20371350
hsa-miR-570-3p	MYO1C	4641	Homo sapiens	PAR-CLIP	Functional MTI (Weak)	20371350
hsa-miR-20b-3p	N6AMT1	29104	Homo sapiens	PAR-CLIP	Functional MTI (Weak)	22291592
hsa-miR-6766-5p	NAA50	80218	Homo sapiens	PAR-CLIP	Functional MTI (Weak)	23592263
hsa-miR-3941	NAP1L1	4673	Homo sapiens	PAR-CLIP	Functional MTI (Weak)	23592263
hsa-miR-3941	NAP1L1	4673	Homo sapiens	PAR-CLIP	Functional MTI (Weak)	23446348
hsa-miR-570-3p	NASP	4678	Homo sapiens	PAR-CLIP	Functional MTI (Weak)	23592263
hsa-miR-570-3p	NASP	4678	Homo sapiens	PAR-CLIP	Functional MTI (Weak)	26701625
hsa-miR-4681	NAV1	89796	Homo sapiens	HITS-CLIP	Functional MTI (Weak)	19536157
hsa-miR-570-3p	NCBP2	22916	Homo sapiens	PAR-CLIP	Functional MTI (Weak)	23592263
hsa-miR-3941	NCOA3	8202	Homo sapiens	HITS-CLIP	Functional MTI (Weak)	23824327
hsa-miR-3941	NCOA3	8202	Homo sapiens	HITS-CLIP	Functional MTI (Weak)	27418678
hsa-miR-20b-3p	NCOA3	8202	Homo sapiens	Luciferase reporter assay//qRT-PCR//Western blot	Functional MTI	27831559
hsa-miR-3941	NDRG4	65009	Homo sapiens	HITS-CLIP	Functional MTI (Weak)	23824327
hsa-miR-3941	NDUFS1	4719	Homo sapiens	PAR-CLIP//HITS-CLIP	Functional MTI (Weak)	21572407
hsa-miR-3941	NDUFS1	4719	Homo sapiens	HITS-CLIP	Functional MTI (Weak)	23824327
hsa-miR-3941	NDUFS2	4720	Homo sapiens	HITS-CLIP	Functional MTI (Weak)	23824327
hsa-miR-3941	NECAB1	64168	Homo sapiens	HITS-CLIP	Functional MTI (Weak)	24906430
hsa-miR-3941	NECAB1	64168	Homo sapiens	HITS-CLIP	Functional MTI (Weak)	23824327
hsa-miR-3941	NECAB1	64168	Homo sapiens	HITS-CLIP	Functional MTI (Weak)	23313552
hsa-miR-3941	NECAB1	64168	Homo sapiens	HITS-CLIP	Functional MTI (Weak)	27418678
hsa-miR-3941	NECAB1	64168	Homo sapiens	HITS-CLIP	Functional MTI (Weak)	28735896
hsa-miR-4681	NEURL4	84461	Homo sapiens	PAR-CLIP	Functional MTI (Weak)	27292025
hsa-miR-3941	NEXMIF	340533	Homo sapiens	PAR-CLIP	Functional MTI (Weak)	23446348
hsa-miR-3941	NEXMIF	340533	Homo sapiens	PAR-CLIP//HITS-CLIP	Functional MTI (Weak)	21572407
hsa-miR-3941	NEXMIF	340533	Homo sapiens	HITS-CLIP	Functional MTI (Weak)	23824327
hsa-miR-3941	NFAT5	10725	Homo sapiens	HITS-CLIP	Functional MTI (Weak)	24906430
hsa-miR-3941	NFAT5	10725	Homo sapiens	HITS-CLIP	Functional MTI (Weak)	23824327
hsa-miR-20b-3p	NFATC2	4773	Homo sapiens	HITS-CLIP	Functional MTI (Weak)	23824327
hsa-miR-3941	NFATC2	4773	Homo sapiens	HITS-CLIP	Functional MTI (Weak)	23824327
hsa-miR-6766-5p	NFIX	4784	Homo sapiens	PAR-CLIP	Functional MTI (Weak)	23592263
hsa-miR-509-5p	NHLRC2	374354	Homo sapiens	HITS-CLIP	Functional MTI (Weak)	23824327
hsa-miR-3941	NLRP8	126205	Homo sapiens	PAR-CLIP	Functional MTI (Weak)	21572407
hsa-miR-3941	NLRP8	126205	Homo sapiens	HITS-CLIP	Functional MTI (Weak)	23824327
hsa-miR-3941	NOTCH2NL	388677	Homo sapiens	HITS-CLIP	Functional MTI (Weak)	24906430
hsa-miR-3941	NOTCH2NL	388677	Homo sapiens	HITS-CLIP	Functional MTI (Weak)	23824327
hsa-miR-3941	NOTCH2NL	388677	Homo sapiens	HITS-CLIP	Functional MTI (Weak)	23313552
hsa-miR-3941	NOTCH2NL	388677	Homo sapiens	HITS-CLIP	Functional MTI (Weak)	27418678
hsa-miR-3925-5p	NPAT	4863	Homo sapiens	PAR-CLIP	Functional MTI (Weak)	23592263
hsa-miR-3925-5p	NPHP3	27031	Homo sapiens	PAR-CLIP	Functional MTI (Weak)	24398324
hsa-miR-3941	NPTXR	23467	Homo sapiens	HITS-CLIP	Functional MTI (Weak)	23824327
hsa-miR-3941	NR2C2	7182	Homo sapiens	PAR-CLIP	Functional MTI (Weak)	23446348
hsa-miR-3941	NR2C2	7182	Homo sapiens	PAR-CLIP	Functional MTI (Weak)	21572407
hsa-miR-3941	NR3C1	2908	Homo sapiens	PAR-CLIP	Functional MTI (Weak)	23592263
hsa-miR-570-3p	NR5A2	2494	Homo sapiens	PAR-CLIP	Functional MTI (Weak)	22100165
hsa-miR-3925-5p	NRAS	4893	Homo sapiens	PAR-CLIP	Functional MTI (Weak)	24398324
hsa-miR-3941	NSUN3	63899	Homo sapiens	HITS-CLIP	Functional MTI (Weak)	24906430
hsa-miR-3941	NSUN3	63899	Homo sapiens	HITS-CLIP	Functional MTI (Weak)	23824327
hsa-miR-3941	NSUN3	63899	Homo sapiens	HITS-CLIP	Functional MTI (Weak)	28735896
hsa-miR-3925-5p	NUAK2	81788	Homo sapiens	PAR-CLIP	Functional MTI (Weak)	23592263
hsa-miR-3941	NUDT3	11165	Homo sapiens	HITS-CLIP	Functional MTI (Weak)	23824327
hsa-miR-570-3p	NUFIP2	57532	Homo sapiens	PAR-CLIP	Functional MTI (Weak)	23446348
hsa-miR-509-5p	NUMB	8650	Homo sapiens	PAR-CLIP	Functional MTI (Weak)	21572407
hsa-miR-3925-5p	NWD1	284434	Homo sapiens	PAR-CLIP	Functional MTI (Weak)	23446348
hsa-miR-3941	OCLN	100506658	Homo sapiens	PAR-CLIP	Functional MTI (Weak)	21572407
hsa-miR-3941	OCLN	100506658	Homo sapiens	PAR-CLIP	Functional MTI (Weak)	20371350
hsa-miR-3941	OCLN	100506658	Homo sapiens	HITS-CLIP	Functional MTI (Weak)	23824327
hsa-miR-3941	OCLN	100506658	Homo sapiens	HITS-CLIP	Functional MTI (Weak)	27418678
hsa-miR-6766-5p	ONECUT3	390874	Homo sapiens	PAR-CLIP	Functional MTI (Weak)	23592263
hsa-miR-6766-5p	ONECUT3	390874	Homo sapiens	PAR-CLIP	Functional MTI (Weak)	20371350
hsa-miR-6766-5p	ONECUT3	390874	Homo sapiens	PAR-CLIP	Functional MTI (Weak)	26701625
hsa-miR-3941	OPN5	221391	Homo sapiens	PAR-CLIP	Functional MTI (Weak)	21572407
hsa-miR-4429	ORMDL2	29095	Homo sapiens	HITS-CLIP	Functional MTI (Weak)	23824327
hsa-miR-509-5p	OSTM1	28962	Homo sapiens	PAR-CLIP	Functional MTI (Weak)	27292025
hsa-miR-570-3p	OTUD1	220213	Homo sapiens	PAR-CLIP	Functional MTI (Weak)	20371350
hsa-miR-570-3p	OTUD4	54726	Homo sapiens	PAR-CLIP	Functional MTI (Weak)	27292025
hsa-miR-570-3p	P3H2	55214	Homo sapiens	PAR-CLIP	Functional MTI (Weak)	23592263
hsa-miR-6766-5p	PABPN1	8106	Homo sapiens	PAR-CLIP	Functional MTI (Weak)	26701625
hsa-miR-509-5p	PADI2	11240	Homo sapiens	PAR-CLIP	Functional MTI (Weak)	22291592
hsa-miR-3941	PAG1	55824	Homo sapiens	HITS-CLIP	Functional MTI (Weak)	23824327
hsa-miR-570-3p	PAGR1	79447	Homo sapiens	PAR-CLIP	Functional MTI (Weak)	20371350
hsa-miR-570-3p	PAGR1	79447	Homo sapiens	HITS-CLIP	Functional MTI (Weak)	23824327
hsa-miR-570-3p	PAIP1	10605	Homo sapiens	PAR-CLIP	Functional MTI (Weak)	22100165
hsa-miR-3925-5p	PAK2	5062	Homo sapiens	PAR-CLIP	Functional MTI (Weak)	22100165
hsa-miR-3941	PAK6	56924	Homo sapiens	HITS-CLIP	Functional MTI (Weak)	23313552
hsa-miR-3941	PAK6	56924	Homo sapiens	HITS-CLIP	Functional MTI (Weak)	27418678
hsa-miR-3941	PALM2-AKAP2	445815	Homo sapiens	HITS-CLIP	Functional MTI (Weak)	23824327
hsa-miR-509-5p	PANK3	79646	Homo sapiens	HITS-CLIP	Functional MTI (Weak)	23824327
hsa-miR-570-3p	PAPD5	64282	Homo sapiens	PAR-CLIP	Functional MTI (Weak)	20371350
hsa-miR-3941	PAPPA	5069	Homo sapiens	HITS-CLIP	Functional MTI (Weak)	21572407
hsa-miR-3941	PAX3	5077	Homo sapiens	HITS-CLIP	Functional MTI (Weak)	23824327
hsa-miR-3941	PAX3	5077	Homo sapiens	HITS-CLIP	Functional MTI (Weak)	23313552
hsa-miR-3941	PCDH7	5099	Homo sapiens	HITS-CLIP	Functional MTI (Weak)	23824327
hsa-miR-3941	PCDH7	5099	Homo sapiens	HITS-CLIP	Functional MTI (Weak)	21572407
hsa-miR-6766-5p	PCGF3	10336	Homo sapiens	PAR-CLIP	Functional MTI (Weak)	24398324
hsa-miR-6766-5p	PCGF3	10336	Homo sapiens	PAR-CLIP	Functional MTI (Weak)	23446348
hsa-miR-6766-5p	PCGF3	10336	Homo sapiens	PAR-CLIP	Functional MTI (Weak)	20371350
hsa-miR-6766-5p	PCGF3	10336	Homo sapiens	PAR-CLIP	Functional MTI (Weak)	26701625
hsa-miR-6766-5p	PCGF3	10336	Homo sapiens	PAR-CLIP	Functional MTI (Weak)	27292025
hsa-miR-4429	PCMTD1	115294	Homo sapiens	HITS-CLIP	Functional MTI (Weak)	19536157
hsa-miR-6766-5p	PCNP	57092	Homo sapiens	HITS-CLIP	Functional MTI (Weak)	23824327
hsa-miR-3941	PCNX1	22990	Homo sapiens	HITS-CLIP	Functional MTI (Weak)	23824327
hsa-miR-570-3p	PDE5A	8654	Homo sapiens	PAR-CLIP	Functional MTI (Weak)	22012620
hsa-miR-570-3p	PDE5A	8654	Homo sapiens	PAR-CLIP	Functional MTI (Weak)	27292025
hsa-miR-570-3p	PDIK1L	149420	Homo sapiens	PAR-CLIP	Functional MTI (Weak)	22291592
hsa-miR-509-5p	PDP1	54704	Homo sapiens	PAR-CLIP	Functional MTI (Weak)	26701625
hsa-miR-3941	PEAK1	79834	Homo sapiens	HITS-CLIP	Functional MTI (Weak)	23313552
hsa-miR-3941	PEAK1	79834	Homo sapiens	HITS-CLIP	Functional MTI (Weak)	27418678
hsa-miR-3941	PEAK1	79834	Homo sapiens	HITS-CLIP	Functional MTI (Weak)	28735896
hsa-miR-3941	PHAX	51808	Homo sapiens	PAR-CLIP	Functional MTI (Weak)	23446348
hsa-miR-509-5p	PHF1	5252	Homo sapiens	PAR-CLIP	Functional MTI (Weak)	26701625
hsa-miR-3925-5p	PHF12	57649	Homo sapiens	PAR-CLIP	Functional MTI (Weak)	23592263
hsa-miR-20b-3p	PHF12	57649	Homo sapiens	PAR-CLIP	Functional MTI (Weak)	23446348
hsa-miR-509-5p	PHF12	57649	Homo sapiens	HITS-CLIP	Functional MTI (Weak)	19536157
hsa-miR-3941	PHF13	148479	Homo sapiens	PAR-CLIP	Functional MTI (Weak)	21572407
hsa-miR-6766-5p	PHF19	26147	Homo sapiens	PAR-CLIP	Functional MTI (Weak)	23592263
hsa-miR-570-3p	PHF6	84295	Homo sapiens	PAR-CLIP	Functional MTI (Weak)	22012620
hsa-miR-3941	PHF8	23133	Homo sapiens	HITS-CLIP	Functional MTI (Weak)	23824327
hsa-miR-3941	PHKA1	5255	Homo sapiens	HITS-CLIP	Functional MTI (Weak)	23824327
hsa-miR-3941	PHKA1	5255	Homo sapiens	HITS-CLIP	Functional MTI (Weak)	27418678
hsa-miR-3941	PIK3R1	5295	Homo sapiens	PAR-CLIP	Functional MTI (Weak)	23446348
hsa-miR-3941	PIK3R1	5295	Homo sapiens	PAR-CLIP//HITS-CLIP	Functional MTI (Weak)	21572407
hsa-miR-3941	PIK3R1	5295	Homo sapiens	HITS-CLIP	Functional MTI (Weak)	23824327
hsa-miR-3941	PIK3R1	5295	Homo sapiens	HITS-CLIP	Functional MTI (Weak)	23313552
hsa-miR-509-5p	PIKFYVE	200576	Homo sapiens	HITS-CLIP	Functional MTI (Weak)	23824327
hsa-miR-20b-3p	PIP4K2C	79837	Homo sapiens	PAR-CLIP	Functional MTI (Weak)	22100165
hsa-miR-3941	PLAG1	5324	Homo sapiens	PAR-CLIP	Functional MTI (Weak)	23446348
hsa-miR-3941	PLAG1	5324	Homo sapiens	PAR-CLIP//HITS-CLIP	Functional MTI (Weak)	21572407
hsa-miR-3941	PLAG1	5324	Homo sapiens	HITS-CLIP	Functional MTI (Weak)	23824327
hsa-miR-3941	PLAG1	5324	Homo sapiens	HITS-CLIP	Functional MTI (Weak)	27418678
hsa-miR-570-3p	PLAGL2	5326	Homo sapiens	PAR-CLIP	Functional MTI (Weak)	26701625
hsa-miR-509-5p	PLCG1	5335	Homo sapiens	PAR-CLIP	Functional MTI (Weak)	26701625
hsa-miR-6817-5p	PLCL1	5334	Homo sapiens	HITS-CLIP	Functional MTI (Weak)	23824327
hsa-miR-6817-5p	PLCL1	5334	Homo sapiens	HITS-CLIP	Functional MTI (Weak)	27418678
hsa-miR-3941	PLCXD1	55344	Homo sapiens	PAR-CLIP//HITS-CLIP	Functional MTI (Weak)	21572407
hsa-miR-3941	PLCXD1	55344	Homo sapiens	HITS-CLIP	Functional MTI (Weak)	23824327
hsa-miR-3941	PLEKHA2	59339	Homo sapiens	HITS-CLIP	Functional MTI (Weak)	23824327
hsa-miR-20b-3p	PLEKHF2	79666	Homo sapiens	PAR-CLIP	Functional MTI (Weak)	24398324
hsa-miR-20b-3p	PLEKHF2	79666	Homo sapiens	PAR-CLIP	Functional MTI (Weak)	21572407
hsa-miR-6766-5p	PLEKHM1	9842	Homo sapiens	PAR-CLIP	Functional MTI (Weak)	26701625
hsa-miR-570-3p	PMAIP1	5366	Homo sapiens	PAR-CLIP	Functional MTI (Weak)	23592263
hsa-miR-570-3p	PMAIP1	5366	Homo sapiens	PAR-CLIP	Functional MTI (Weak)	21572407
hsa-miR-4429	PNN	5411	Homo sapiens	PAR-CLIP	Functional MTI (Weak)	22012620
hsa-miR-509-5p	PNRC2	55629	Homo sapiens	PAR-CLIP	Functional MTI (Weak)	21572407
hsa-miR-570-3p	PODXL	5420	Homo sapiens	PAR-CLIP	Functional MTI (Weak)	22012620
hsa-miR-509-5p	POFUT1	23509	Homo sapiens	PAR-CLIP	Functional MTI (Weak)	23592263
hsa-miR-4681	POU4F1	5457	Homo sapiens	PAR-CLIP	Functional MTI (Weak)	27292025
hsa-miR-6766-5p	PPARA	5465	Homo sapiens	HITS-CLIP	Functional MTI (Weak)	23824327
hsa-miR-3941	PPARGC1A	10891	Homo sapiens	HITS-CLIP	Functional MTI (Weak)	19536157
hsa-miR-3941	PPARGC1B	133522	Homo sapiens	HITS-CLIP	Functional MTI (Weak)	23824327
hsa-miR-509-5p	PPIA	5478	Homo sapiens	PAR-CLIP	Functional MTI (Weak)	27292025
hsa-miR-570-3p	PPIA	5478	Homo sapiens	PAR-CLIP	Functional MTI (Weak)	27292025
hsa-miR-6766-5p	PPM1F	9647	Homo sapiens	PAR-CLIP	Functional MTI (Weak)	23592263
hsa-miR-6817-5p	PPM1F	9647	Homo sapiens	HITS-CLIP	Functional MTI (Weak)	19536157
hsa-miR-3941	PPP1CB	5500	Homo sapiens	HITS-CLIP	Functional MTI (Weak)	19536157
hsa-miR-3925-5p	PPP1R11	6992	Homo sapiens	PAR-CLIP	Functional MTI (Weak)	23592263
hsa-miR-6766-5p	PPP1R9B	84687	Homo sapiens	PAR-CLIP	Functional MTI (Weak)	23446348
hsa-miR-6766-5p	PPP1R9B	84687	Homo sapiens	PAR-CLIP	Functional MTI (Weak)	26701625
hsa-miR-3941	PPP2R5E	5529	Homo sapiens	PAR-CLIP	Functional MTI (Weak)	23592263
hsa-miR-570-3p	PPTC7	160760	Homo sapiens	PAR-CLIP	Functional MTI (Weak)	23592263
hsa-miR-3941	PPTC7	160760	Homo sapiens	PAR-CLIP	Functional MTI (Weak)	24398324
hsa-miR-3941	PPTC7	160760	Homo sapiens	PAR-CLIP	Functional MTI (Weak)	23446348
hsa-miR-3941	PPTC7	160760	Homo sapiens	PAR-CLIP	Functional MTI (Weak)	20371350
hsa-miR-6766-5p	PRELP	5549	Homo sapiens	PAR-CLIP	Functional MTI (Weak)	20371350
hsa-miR-3941	PRKX	5613	Homo sapiens	HITS-CLIP	Functional MTI (Weak)	24906430
hsa-miR-3941	PRKX	5613	Homo sapiens	HITS-CLIP	Functional MTI (Weak)	23824327
hsa-miR-3941	PRKX	5613	Homo sapiens	HITS-CLIP	Functional MTI (Weak)	23313552
hsa-miR-3941	PRKX	5613	Homo sapiens	HITS-CLIP	Functional MTI (Weak)	27418678
hsa-miR-3925-5p	PRRC1	133619	Homo sapiens	HITS-CLIP	Functional MTI (Weak)	19536157
hsa-miR-4681	PRRC2B	84726	Homo sapiens	PAR-CLIP	Functional MTI (Weak)	20371350
hsa-miR-6766-5p	PRRC2B	84726	Homo sapiens	PAR-CLIP	Functional MTI (Weak)	23592263
hsa-miR-6766-5p	PRRC2B	84726	Homo sapiens	PAR-CLIP	Functional MTI (Weak)	20371350
hsa-miR-6766-5p	PRRT2	112476	Homo sapiens	PAR-CLIP	Functional MTI (Weak)	23592263
hsa-miR-3941	PRSS23	11098	Homo sapiens	HITS-CLIP	Functional MTI (Weak)	23824327
hsa-miR-3941	PRSS23	11098	Homo sapiens	HITS-CLIP	Functional MTI (Weak)	19536157
hsa-miR-3941	PRSS23	11098	Homo sapiens	HITS-CLIP	Functional MTI (Weak)	27418678
hsa-miR-3941	PRSS23	11098	Homo sapiens	HITS-CLIP	Functional MTI (Weak)	28735896
hsa-miR-570-3p	PSME3	10197	Homo sapiens	PAR-CLIP	Functional MTI (Weak)	23592263
hsa-miR-20b-3p	PSME4	23198	Homo sapiens	HITS-CLIP	Functional MTI (Weak)	19536157
hsa-miR-3941	PTBP3	9991	Homo sapiens	HITS-CLIP	Functional MTI (Weak)	23824327
hsa-miR-20b-3p	PTCHD1	139411	Homo sapiens	HITS-CLIP	Functional MTI (Weak)	23824327
hsa-miR-570-3p	PTGES	9536	Homo sapiens	HITS-CLIP	Functional MTI (Weak)	27418678
hsa-miR-6766-5p	PTGES3L	100885848	Homo sapiens	PAR-CLIP	Functional MTI (Weak)	27292025
hsa-miR-570-3p	PTGFR	5737	Homo sapiens	HITS-CLIP	Functional MTI (Weak)	23824327
hsa-miR-4681	PTMA	5757	Homo sapiens	PAR-CLIP	Functional MTI (Weak)	23592263
hsa-miR-4681	PTMA	5757	Homo sapiens	PAR-CLIP	Functional MTI (Weak)	23446348
hsa-miR-4681	PTMA	5757	Homo sapiens	PAR-CLIP	Functional MTI (Weak)	20371350
hsa-miR-4681	PTMA	5757	Homo sapiens	PAR-CLIP	Functional MTI (Weak)	26701625
hsa-miR-3925-5p	PTMA	5757	Homo sapiens	PAR-CLIP	Functional MTI (Weak)	20371350
hsa-miR-6766-5p	PTMA	5757	Homo sapiens	PAR-CLIP	Functional MTI (Weak)	26701625
hsa-miR-3941	PTP4A2	8073	Homo sapiens	HITS-CLIP	Functional MTI (Weak)	23824327
hsa-miR-3941	PTP4A2	8073	Homo sapiens	HITS-CLIP	Functional MTI (Weak)	27418678
hsa-miR-6766-5p	PTPN1	5770	Homo sapiens	PAR-CLIP	Functional MTI (Weak)	26701625
hsa-miR-3941	PTPN3	5774	Homo sapiens	HITS-CLIP	Functional MTI (Weak)	23824327
hsa-miR-3941	PTPN3	5774	Homo sapiens	HITS-CLIP	Functional MTI (Weak)	27418678
hsa-miR-6766-5p	PTPN9	5780	Homo sapiens	PAR-CLIP	Functional MTI (Weak)	26701625
hsa-miR-6817-5p	QKI	9444	Homo sapiens	PAR-CLIP	Functional MTI (Weak)	20371350
hsa-miR-3941	QSOX2	169714	Homo sapiens	HITS-CLIP	Functional MTI (Weak)	23824327
hsa-miR-3941	QSOX2	169714	Homo sapiens	HITS-CLIP	Functional MTI (Weak)	23313552
hsa-miR-3941	QSOX2	169714	Homo sapiens	HITS-CLIP	Functional MTI (Weak)	27418678
hsa-miR-3941	RAB1A	5861	Homo sapiens	PAR-CLIP	Functional MTI (Weak)	20371350
hsa-miR-3925-5p	RAB1B	81876	Homo sapiens	PAR-CLIP	Functional MTI (Weak)	26701625
hsa-miR-6766-5p	RAB1B	81876	Homo sapiens	PAR-CLIP	Functional MTI (Weak)	26701625
hsa-miR-3925-5p	RAB2B	84932	Homo sapiens	PAR-CLIP	Functional MTI (Weak)	23592263
hsa-miR-509-5p	RAB5B	5869	Homo sapiens	PAR-CLIP	Functional MTI (Weak)	23592263
hsa-miR-509-5p	RAB5B	5869	Homo sapiens	PAR-CLIP	Functional MTI (Weak)	23446348
hsa-miR-509-5p	RAB5B	5869	Homo sapiens	PAR-CLIP	Functional MTI (Weak)	21572407
hsa-miR-509-5p	RAB5B	5869	Homo sapiens	PAR-CLIP	Functional MTI (Weak)	20371350
hsa-miR-509-5p	RAB5B	5869	Homo sapiens	PAR-CLIP	Functional MTI (Weak)	27292025
hsa-miR-6766-5p	RAB5B	5869	Homo sapiens	PAR-CLIP	Functional MTI (Weak)	27292025
hsa-miR-6817-5p	RAB7A	7879	Homo sapiens	HITS-CLIP	Functional MTI (Weak)	24906430
hsa-miR-3941	RABGAP1	23637	Homo sapiens	HITS-CLIP	Functional MTI (Weak)	23824327
hsa-miR-3941	RABGAP1	23637	Homo sapiens	HITS-CLIP	Functional MTI (Weak)	27418678
hsa-miR-3941	RAP2B	5912	Homo sapiens	HITS-CLIP	Functional MTI (Weak)	23824327
hsa-miR-3941	RAPGEF1	2889	Homo sapiens	HITS-CLIP	Functional MTI (Weak)	23824327
hsa-miR-6817-5p	RAPGEF1	2889	Homo sapiens	PAR-CLIP	Functional MTI (Weak)	27292025
hsa-miR-3941	RAPH1	65059	Homo sapiens	HITS-CLIP	Functional MTI (Weak)	19536157
hsa-miR-3941	RASSF6	166824	Homo sapiens	PAR-CLIP	Functional MTI (Weak)	21572407
hsa-miR-570-3p	RBBP5	5929	Homo sapiens	HITS-CLIP	Functional MTI (Weak)	23824327
hsa-miR-20b-3p	RBM12B	389677	Homo sapiens	HITS-CLIP	Functional MTI (Weak)	23824327
hsa-miR-570-3p	RBM33	155435	Homo sapiens	PAR-CLIP	Functional MTI (Weak)	23446348
hsa-miR-570-3p	RBM33	155435	Homo sapiens	PAR-CLIP//HITS-CLIP	Functional MTI (Weak)	21572407
hsa-miR-570-3p	RBM33	155435	Homo sapiens	PAR-CLIP	Functional MTI (Weak)	20371350
hsa-miR-570-3p	RBM33	155435	Homo sapiens	HITS-CLIP	Functional MTI (Weak)	23313552
hsa-miR-6817-5p	RBM38	55544	Homo sapiens	PAR-CLIP	Functional MTI (Weak)	21572407
hsa-miR-6817-5p	RBM38	55544	Homo sapiens	PAR-CLIP	Functional MTI (Weak)	26701625
hsa-miR-3941	RBM41	55285	Homo sapiens	HITS-CLIP	Functional MTI (Weak)	19536157
hsa-miR-570-3p	RBMY1A1	5940	Homo sapiens	HITS-CLIP	Functional MTI (Weak)	23824327
hsa-miR-570-3p	RBMY1B	378948	Homo sapiens	HITS-CLIP	Functional MTI (Weak)	23824327
hsa-miR-570-3p	RBMY1D	378949	Homo sapiens	HITS-CLIP	Functional MTI (Weak)	23824327
hsa-miR-570-3p	RBMY1E	378950	Homo sapiens	HITS-CLIP	Functional MTI (Weak)	23824327
hsa-miR-570-3p	RBMY1F	159163	Homo sapiens	HITS-CLIP	Functional MTI (Weak)	23824327
hsa-miR-570-3p	RBMY1J	378951	Homo sapiens	HITS-CLIP	Functional MTI (Weak)	23824327
hsa-miR-4429	RBPJ	3516	Homo sapiens	PAR-CLIP	Functional MTI (Weak)	26701625
hsa-miR-4681	RCOR1	23186	Homo sapiens	PAR-CLIP	Functional MTI (Weak)	26701625
hsa-miR-3941	RDX	5962	Homo sapiens	HITS-CLIP	Functional MTI (Weak)	23824327
hsa-miR-3941	RDX	5962	Homo sapiens	HITS-CLIP	Functional MTI (Weak)	23313552
hsa-miR-3941	RDX	5962	Homo sapiens	HITS-CLIP	Functional MTI (Weak)	27418678
hsa-miR-3941	REEP3	221035	Homo sapiens	HITS-CLIP	Functional MTI (Weak)	24906430
hsa-miR-3941	REEP3	221035	Homo sapiens	HITS-CLIP	Functional MTI (Weak)	23313552
hsa-miR-3941	REEP3	221035	Homo sapiens	HITS-CLIP	Functional MTI (Weak)	27418678
hsa-miR-6817-5p	REPS2	9185	Homo sapiens	PAR-CLIP	Functional MTI (Weak)	22291592
hsa-miR-4681	RERE	473	Homo sapiens	PAR-CLIP	Functional MTI (Weak)	27292025
hsa-miR-6817-5p	RERE	473	Homo sapiens	PAR-CLIP	Functional MTI (Weak)	27292025
hsa-miR-509-5p	RGS2	5997	Homo sapiens	HITS-CLIP	Functional MTI (Weak)	28735896
hsa-miR-3925-5p	RHOBTB3	22836	Homo sapiens	PAR-CLIP	Functional MTI (Weak)	23592263
hsa-miR-3941	RHOQ	23433	Homo sapiens	PAR-CLIP	Functional MTI (Weak)	23446348
hsa-miR-3941	RHOQ	23433	Homo sapiens	PAR-CLIP	Functional MTI (Weak)	22012620
hsa-miR-3941	RIMS3	9783	Homo sapiens	HITS-CLIP	Functional MTI (Weak)	23824327
hsa-miR-570-3p	RMND5A	64795	Homo sapiens	PAR-CLIP	Functional MTI (Weak)	22100165
hsa-miR-509-5p	RMND5A	64795	Homo sapiens	PAR-CLIP	Functional MTI (Weak)	22100165
hsa-miR-3925-5p	RNASEL	6041	Homo sapiens	PAR-CLIP	Functional MTI (Weak)	26701625
hsa-miR-6766-5p	RNF11	26994	Homo sapiens	PAR-CLIP	Functional MTI (Weak)	23592263
hsa-miR-509-5p	RNF111	54778	Homo sapiens	PAR-CLIP	Functional MTI (Weak)	23592263
hsa-miR-509-5p	RNF111	54778	Homo sapiens	PAR-CLIP	Functional MTI (Weak)	26701625
hsa-miR-20b-3p	RNF115	27246	Homo sapiens	HITS-CLIP	Functional MTI (Weak)	23313552
hsa-miR-20b-3p	RNF20	56254	Homo sapiens	PAR-CLIP	Functional MTI (Weak)	22100165
hsa-miR-509-5p	RNF38	152006	Homo sapiens	PAR-CLIP	Functional MTI (Weak)	23592263
hsa-miR-509-5p	RNF38	152006	Homo sapiens	PAR-CLIP	Functional MTI (Weak)	24398324
hsa-miR-509-5p	RNF38	152006	Homo sapiens	PAR-CLIP	Functional MTI (Weak)	20371350
hsa-miR-509-5p	RNF38	152006	Homo sapiens	PAR-CLIP	Functional MTI (Weak)	26701625
hsa-miR-3941	RNMT	8731	Homo sapiens	HITS-CLIP	Functional MTI (Weak)	23313552
hsa-miR-6766-5p	RREB1	6239	Homo sapiens	PAR-CLIP	Functional MTI (Weak)	23592263
hsa-miR-6766-5p	RREB1	6239	Homo sapiens	PAR-CLIP	Functional MTI (Weak)	26701625
hsa-miR-3941	RTF1	23168	Homo sapiens	HITS-CLIP	Functional MTI (Weak)	23824327
hsa-miR-6766-5p	RTL10	79680	Homo sapiens	PAR-CLIP	Functional MTI (Weak)	26701625
hsa-miR-3925-5p	RUFY2	55680	Homo sapiens	PAR-CLIP	Functional MTI (Weak)	21572407
hsa-miR-509-5p	RUFY2	55680	Homo sapiens	PAR-CLIP	Functional MTI (Weak)	21572407
hsa-miR-20b-3p	RUNX3	864	Homo sapiens	PAR-CLIP	Functional MTI (Weak)	20371350
hsa-miR-6817-5p	RXRA	6256	Homo sapiens	PAR-CLIP	Functional MTI (Weak)	21572407
hsa-miR-6817-5p	RXRA	6256	Homo sapiens	PAR-CLIP	Functional MTI (Weak)	20371350
hsa-miR-509-5p	RXRB	6257	Homo sapiens	PAR-CLIP	Functional MTI (Weak)	23592263
hsa-miR-570-3p	SAMD12	401474	Homo sapiens	PAR-CLIP	Functional MTI (Weak)	22100165
hsa-miR-570-3p	SAR1A	56681	Homo sapiens	PAR-CLIP	Functional MTI (Weak)	21572407
hsa-miR-3941	SBF1	6305	Homo sapiens	PAR-CLIP	Functional MTI (Weak)	26701625
hsa-miR-6817-5p	SBK1	388228	Homo sapiens	PAR-CLIP	Functional MTI (Weak)	26701625
hsa-miR-570-3p	SCML2	10389	Homo sapiens	PAR-CLIP	Functional MTI (Weak)	20371350
hsa-miR-570-3p	SCML4	256380	Homo sapiens	PAR-CLIP	Functional MTI (Weak)	22100165
hsa-miR-3941	SCN4A	6329	Homo sapiens	HITS-CLIP	Functional MTI (Weak)	23824327
hsa-miR-6766-5p	SEC22C	9117	Homo sapiens	PAR-CLIP	Functional MTI (Weak)	26701625
hsa-miR-4429	SEC24A	10802	Homo sapiens	HITS-CLIP	Functional MTI (Weak)	23313552
hsa-miR-20b-3p	SEC61A1	29927	Homo sapiens	PAR-CLIP	Functional MTI (Weak)	26701625
hsa-miR-6766-5p	SELENON	57190	Homo sapiens	PAR-CLIP	Functional MTI (Weak)	26701625
hsa-miR-509-5p	SEMA3E	9723	Homo sapiens	HITS-CLIP	Functional MTI (Weak)	23824327
hsa-miR-509-5p	SEMA3E	9723	Homo sapiens	HITS-CLIP	Functional MTI (Weak)	19536157
hsa-miR-3941	SEMA4C	54910	Homo sapiens	HITS-CLIP	Functional MTI (Weak)	23824327
hsa-miR-6766-5p	SENP2	59343	Homo sapiens	PAR-CLIP	Functional MTI (Weak)	26701625
hsa-miR-6766-5p	SESTD1	91404	Homo sapiens	PAR-CLIP	Functional MTI (Weak)	23592263
hsa-miR-6766-5p	SESTD1	91404	Homo sapiens	PAR-CLIP	Functional MTI (Weak)	20371350
hsa-miR-6766-5p	SETD1B	23067	Homo sapiens	PAR-CLIP	Functional MTI (Weak)	23592263
hsa-miR-6766-5p	SETD5	55209	Homo sapiens	PAR-CLIP	Functional MTI (Weak)	23592263
hsa-miR-570-3p	SETD5	55209	Homo sapiens	HITS-CLIP	Functional MTI (Weak)	27418678
hsa-miR-3941	SF1	7536	Homo sapiens	PAR-CLIP	Functional MTI (Weak)	26701625
hsa-miR-4429	SF3A3	10946	Homo sapiens	PAR-CLIP	Functional MTI (Weak)	22012620
hsa-miR-6766-5p	SF3B3	23450	Homo sapiens	PAR-CLIP	Functional MTI (Weak)	23592263
hsa-miR-509-5p	SFTPB	6439	Homo sapiens	PAR-CLIP	Functional MTI (Weak)	23446348
hsa-miR-3941	SGIP1	84251	Homo sapiens	HITS-CLIP	Functional MTI (Weak)	23824327
hsa-miR-6766-5p	SGMS2	166929	Homo sapiens	PAR-CLIP	Functional MTI (Weak)	23446348
hsa-miR-6766-5p	SGMS2	166929	Homo sapiens	PAR-CLIP	Functional MTI (Weak)	20371350
hsa-miR-20b-3p	SHMT1	6470	Homo sapiens	PAR-CLIP	Functional MTI (Weak)	20371350
hsa-miR-6817-5p	SHROOM3	57619	Homo sapiens	HITS-CLIP	Functional MTI (Weak)	19536157
hsa-miR-3941	SIK3	23387	Homo sapiens	HITS-CLIP	Functional MTI (Weak)	21572407
hsa-miR-6766-5p	SIRPA	140885	Homo sapiens	PAR-CLIP	Functional MTI (Weak)	26701625
hsa-miR-3925-5p	SKA2	348235	Homo sapiens	PAR-CLIP	Functional MTI (Weak)	21572407
hsa-miR-3925-5p	SKIL	6498	Homo sapiens	HITS-CLIP	Functional MTI (Weak)	23313552
hsa-miR-3941	SLC12A2	6558	Homo sapiens	PAR-CLIP//HITS-CLIP	Functional MTI (Weak)	21572407
hsa-miR-509-5p	SLC16A10	117247	Homo sapiens	HITS-CLIP	Functional MTI (Weak)	21572407
hsa-miR-20b-3p	SLC16A4	9122	Homo sapiens	HITS-CLIP	Functional MTI (Weak)	23824327
hsa-miR-3941	SLC1A4	6509	Homo sapiens	HITS-CLIP	Functional MTI (Weak)	23824327
hsa-miR-4429	SLC25A12	8604	Homo sapiens	PAR-CLIP	Functional MTI (Weak)	22291592
hsa-miR-3925-5p	SLC31A1	1317	Homo sapiens	PAR-CLIP	Functional MTI (Weak)	20371350
hsa-miR-3941	SLC35B4	84912	Homo sapiens	HITS-CLIP	Functional MTI (Weak)	23824327
hsa-miR-6766-5p	SLC35C2	51006	Homo sapiens	PAR-CLIP	Functional MTI (Weak)	23592263
hsa-miR-6766-5p	SLC35C2	51006	Homo sapiens	PAR-CLIP	Functional MTI (Weak)	20371350
hsa-miR-509-5p	SLC35F5	80255	Homo sapiens	PAR-CLIP	Functional MTI (Weak)	21572407
hsa-miR-3941	SLC36A1	206358	Homo sapiens	HITS-CLIP	Functional MTI (Weak)	23824327
hsa-miR-3925-5p	SLC37A3	84255	Homo sapiens	PAR-CLIP	Functional MTI (Weak)	22012620
hsa-miR-3925-5p	SLC37A3	84255	Homo sapiens	PAR-CLIP	Functional MTI (Weak)	20371350
hsa-miR-570-3p	SLC38A1	81539	Homo sapiens	PAR-CLIP	Functional MTI (Weak)	23592263
hsa-miR-6766-5p	SLC38A1	81539	Homo sapiens	HITS-CLIP	Functional MTI (Weak)	19536157
hsa-miR-4429	SLC38A2	54407	Homo sapiens	PAR-CLIP	Functional MTI (Weak)	23592263
hsa-miR-4429	SLC38A2	54407	Homo sapiens	PAR-CLIP	Functional MTI (Weak)	21572407
hsa-miR-570-3p	SLC43A3	29015	Homo sapiens	HITS-CLIP	Functional MTI (Weak)	23313552
hsa-miR-3941	SLC44A1	23446	Homo sapiens	HITS-CLIP	Functional MTI (Weak)	23824327
hsa-miR-3941	SLC44A1	23446	Homo sapiens	HITS-CLIP	Functional MTI (Weak)	23313552
hsa-miR-3941	SLC44A1	23446	Homo sapiens	HITS-CLIP	Functional MTI (Weak)	27418678
hsa-miR-509-5p	SLC4A2	6522	Homo sapiens	HITS-CLIP	Functional MTI (Weak)	19536157
hsa-miR-3941	SLC5A7	60482	Homo sapiens	HITS-CLIP	Functional MTI (Weak)	23824327
hsa-miR-570-3p	SLC5A8	160728	Homo sapiens	HITS-CLIP	Functional MTI (Weak)	23824327
hsa-miR-509-5p	SLC6A4	6532	Homo sapiens	HITS-CLIP	Functional MTI (Weak)	23313552
hsa-miR-6766-5p	SLC6A4	6532	Homo sapiens	PAR-CLIP	Functional MTI (Weak)	27292025
hsa-miR-3941	SLC6A6	6533	Homo sapiens	PAR-CLIP	Functional MTI (Weak)	21572407
hsa-miR-3941	SLC6A6	6533	Homo sapiens	HITS-CLIP	Functional MTI (Weak)	23824327
hsa-miR-3941	SLC7A11	23657	Homo sapiens	HITS-CLIP	Functional MTI (Weak)	23824327
hsa-miR-3941	SLC7A11	23657	Homo sapiens	HITS-CLIP	Functional MTI (Weak)	23313552
hsa-miR-3941	SLC7A11	23657	Homo sapiens	HITS-CLIP	Functional MTI (Weak)	21572407
hsa-miR-3941	SLC7A11	23657	Homo sapiens	HITS-CLIP	Functional MTI (Weak)	27418678
hsa-miR-6817-5p	SLC7A14	57709	Homo sapiens	PAR-CLIP	Functional MTI (Weak)	22100165
hsa-miR-3941	SLITRK4	139065	Homo sapiens	HITS-CLIP	Functional MTI (Weak)	23824327
hsa-miR-3941	SLITRK4	139065	Homo sapiens	HITS-CLIP	Functional MTI (Weak)	21572407
hsa-miR-570-3p	SMARCC1	6599	Homo sapiens	HITS-CLIP	Functional MTI (Weak)	23824327
hsa-miR-570-3p	SMC5	23137	Homo sapiens	PAR-CLIP	Functional MTI (Weak)	21572407
hsa-miR-3941	SMCHD1	23347	Homo sapiens	HITS-CLIP	Functional MTI (Weak)	23824327
hsa-miR-3941	SMCHD1	23347	Homo sapiens	HITS-CLIP	Functional MTI (Weak)	27418678
hsa-miR-3941	SMIM15	643155	Homo sapiens	HITS-CLIP	Functional MTI (Weak)	24906430
hsa-miR-3941	SMIM15	643155	Homo sapiens	HITS-CLIP	Functional MTI (Weak)	23824327
hsa-miR-3941	SMIM15	643155	Homo sapiens	HITS-CLIP	Functional MTI (Weak)	22927820
hsa-miR-3941	SMIM15	643155	Homo sapiens	HITS-CLIP	Functional MTI (Weak)	27418678
hsa-miR-3941	SMIM15	643155	Homo sapiens	HITS-CLIP	Functional MTI (Weak)	28735896
hsa-miR-570-3p	SMU1	55234	Homo sapiens	PAR-CLIP	Functional MTI (Weak)	22012620
hsa-miR-3941	SNRK	54861	Homo sapiens	HITS-CLIP	Functional MTI (Weak)	21572407
hsa-miR-4681	SNRPB	6628	Homo sapiens	PAR-CLIP	Functional MTI (Weak)	23446348
hsa-miR-4681	SNRPB	6628	Homo sapiens	PAR-CLIP	Functional MTI (Weak)	20371350
hsa-miR-509-5p	SNRPD3	6634	Homo sapiens	PAR-CLIP	Functional MTI (Weak)	22012620
hsa-miR-20b-3p	SOCS5	9655	Homo sapiens	PAR-CLIP	Functional MTI (Weak)	23592263
hsa-miR-3941	SOD2	6648	Homo sapiens	HITS-CLIP	Functional MTI (Weak)	23824327
hsa-miR-6766-5p	SOWAHA	134548	Homo sapiens	HITS-CLIP	Functional MTI (Weak)	19536157
hsa-miR-6766-5p	SOX12	6666	Homo sapiens	PAR-CLIP	Functional MTI (Weak)	23592263
hsa-miR-570-3p	SOX3	6658	Homo sapiens	PAR-CLIP	Functional MTI (Weak)	22100165
hsa-miR-3941	SP1	6667	Homo sapiens	HITS-CLIP	Functional MTI (Weak)	23824327
hsa-miR-3941	SP1	6667	Homo sapiens	HITS-CLIP	Functional MTI (Weak)	27418678
hsa-miR-3941	SPATA13	221178	Homo sapiens	HITS-CLIP	Functional MTI (Weak)	23824327
hsa-miR-6766-5p	SPATA5	166378	Homo sapiens	HITS-CLIP	Functional MTI (Weak)	23824327
hsa-miR-6766-5p	SPATA6	54558	Homo sapiens	PAR-CLIP	Functional MTI (Weak)	23592263
hsa-miR-6766-5p	SPATA6	54558	Homo sapiens	PAR-CLIP	Functional MTI (Weak)	20371350
hsa-miR-6766-5p	SPATA6	54558	Homo sapiens	PAR-CLIP	Functional MTI (Weak)	26701625
hsa-miR-3941	SPCS2	9789	Homo sapiens	HITS-CLIP	Functional MTI (Weak)	19536157
hsa-miR-570-3p	SPDYE1	285955	Homo sapiens	HITS-CLIP	Functional MTI (Weak)	19536157
hsa-miR-3925-5p	SPIRE1	56907	Homo sapiens	PAR-CLIP	Functional MTI (Weak)	21572407
hsa-miR-3941	SPOCK2	9806	Homo sapiens	HITS-CLIP	Functional MTI (Weak)	23824327
hsa-miR-3941	SPOPL	339745	Homo sapiens	HITS-CLIP	Functional MTI (Weak)	23824327
hsa-miR-6766-5p	SPRY4	81848	Homo sapiens	PAR-CLIP	Functional MTI (Weak)	26701625
hsa-miR-6766-5p	SPSB1	80176	Homo sapiens	PAR-CLIP	Functional MTI (Weak)	26701625
hsa-miR-3941	SPTLC2	9517	Homo sapiens	PAR-CLIP	Functional MTI (Weak)	21572407
hsa-miR-3925-5p	SPTY2D1	144108	Homo sapiens	PAR-CLIP	Functional MTI (Weak)	23592263
hsa-miR-3925-5p	SQSTM1	8878	Homo sapiens	PAR-CLIP	Functional MTI (Weak)	24398324
hsa-miR-3925-5p	SQSTM1	8878	Homo sapiens	PAR-CLIP	Functional MTI (Weak)	21572407
hsa-miR-3941	SRGAP2	23380	Homo sapiens	HITS-CLIP	Functional MTI (Weak)	21572407
hsa-miR-570-3p	SRRM4	84530	Homo sapiens	PAR-CLIP	Functional MTI (Weak)	20371350
hsa-miR-3941	SRSF1	6426	Homo sapiens	PAR-CLIP	Functional MTI (Weak)	23592263
hsa-miR-3941	SRSF1	6426	Homo sapiens	PAR-CLIP	Functional MTI (Weak)	21572407
hsa-miR-509-5p	SRSF11	9295	Homo sapiens	PAR-CLIP	Functional MTI (Weak)	22100165
hsa-miR-570-3p	SRSF2	6427	Homo sapiens	PAR-CLIP	Functional MTI (Weak)	26701625
hsa-miR-4429	SRSF7	6432	Homo sapiens	PAR-CLIP	Functional MTI (Weak)	21572407
hsa-miR-3941	SS18	6760	Homo sapiens	HITS-CLIP	Functional MTI (Weak)	23824327
hsa-miR-4681	SSH3	54961	Homo sapiens	HITS-CLIP	Functional MTI (Weak)	19536157
hsa-miR-3925-5p	ST6GAL2	84620	Homo sapiens	PAR-CLIP	Functional MTI (Weak)	22100165
hsa-miR-3925-5p	ST6GALNAC3	256435	Homo sapiens	HITS-CLIP	Functional MTI (Weak)	23824327
hsa-miR-3941	STAM	8027	Homo sapiens	HITS-CLIP	Functional MTI (Weak)	21572407
hsa-miR-570-3p	STARD13	90627	Homo sapiens	PAR-CLIP	Functional MTI (Weak)	24398324
hsa-miR-570-3p	STARD13	90627	Homo sapiens	PAR-CLIP	Functional MTI (Weak)	20371350
hsa-miR-20b-3p	STARD4	134429	Homo sapiens	PAR-CLIP	Functional MTI (Weak)	22012620
hsa-miR-3941	STARD8	9754	Homo sapiens	PAR-CLIP	Functional MTI (Weak)	23446348
hsa-miR-3941	STARD8	9754	Homo sapiens	PAR-CLIP//HITS-CLIP	Functional MTI (Weak)	21572407
hsa-miR-4681	STK25	10494	Homo sapiens	HITS-CLIP	Functional MTI (Weak)	19536157
hsa-miR-3941	STK36	27148	Homo sapiens	HITS-CLIP	Functional MTI (Weak)	23824327
hsa-miR-3941	STRBP	55342	Homo sapiens	PAR-CLIP	Functional MTI (Weak)	21572407
hsa-miR-3941	STRBP	55342	Homo sapiens	HITS-CLIP	Functional MTI (Weak)	23824327
hsa-miR-3941	STRBP	55342	Homo sapiens	HITS-CLIP	Functional MTI (Weak)	23313552
hsa-miR-3941	STRBP	55342	Homo sapiens	HITS-CLIP	Functional MTI (Weak)	27418678
hsa-miR-570-3p	STRBP	55342	Homo sapiens	HITS-CLIP	Functional MTI (Weak)	23824327
hsa-miR-3925-5p	STS	412	Homo sapiens	PAR-CLIP	Functional MTI (Weak)	22100165
hsa-miR-3941	STX1B	112755	Homo sapiens	HITS-CLIP	Functional MTI (Weak)	23824327
hsa-miR-3941	STYX	6815	Homo sapiens	HITS-CLIP	Functional MTI (Weak)	21572407
hsa-miR-570-3p	SUB1	10923	Homo sapiens	PAR-CLIP	Functional MTI (Weak)	22100165
hsa-miR-6766-5p	SUMO1	7341	Homo sapiens	PAR-CLIP	Functional MTI (Weak)	23592263
hsa-miR-3941	SV2B	9899	Homo sapiens	PAR-CLIP//HITS-CLIP	Functional MTI (Weak)	21572407
hsa-miR-3941	SV2B	9899	Homo sapiens	HITS-CLIP	Functional MTI (Weak)	19536157
hsa-miR-6817-5p	SVOP	55530	Homo sapiens	HITS-CLIP	Functional MTI (Weak)	23824327
hsa-miR-570-3p	SVOP	55530	Homo sapiens	HITS-CLIP	Functional MTI (Weak)	19536157
hsa-miR-4429	SWAP70	23075	Homo sapiens	HITS-CLIP	Functional MTI (Weak)	19536157
hsa-miR-4429	SYNCRIP	10492	Homo sapiens	PAR-CLIP	Functional MTI (Weak)	23446348
hsa-miR-4429	SYNCRIP	10492	Homo sapiens	PAR-CLIP	Functional MTI (Weak)	21572407
hsa-miR-4429	SYNCRIP	10492	Homo sapiens	PAR-CLIP	Functional MTI (Weak)	20371350
hsa-miR-3925-5p	SYNGR2	9144	Homo sapiens	PAR-CLIP	Functional MTI (Weak)	20371350
hsa-miR-3941	SYNRG	11276	Homo sapiens	HITS-CLIP	Functional MTI (Weak)	19536157
hsa-miR-3941	SYT2	127833	Homo sapiens	HITS-CLIP	Functional MTI (Weak)	24906430
hsa-miR-3941	SYT2	127833	Homo sapiens	HITS-CLIP	Functional MTI (Weak)	23824327
hsa-miR-3941	SYT2	127833	Homo sapiens	HITS-CLIP	Functional MTI (Weak)	23313552
hsa-miR-3941	SYT2	127833	Homo sapiens	HITS-CLIP	Functional MTI (Weak)	22927820
hsa-miR-3941	SYT2	127833	Homo sapiens	HITS-CLIP	Functional MTI (Weak)	27418678
hsa-miR-3941	SYTL4	94121	Homo sapiens	HITS-CLIP	Functional MTI (Weak)	23824327
hsa-miR-3941	SYTL4	94121	Homo sapiens	HITS-CLIP	Functional MTI (Weak)	27418678
hsa-miR-4429	TAL1	6886	Homo sapiens	PAR-CLIP	Functional MTI (Weak)	22291592
hsa-miR-3941	TANK	10010	Homo sapiens	HITS-CLIP	Functional MTI (Weak)	23824327
hsa-miR-3941	TANK	10010	Homo sapiens	HITS-CLIP	Functional MTI (Weak)	21572407
hsa-miR-3941	TAOK1	57551	Homo sapiens	PAR-CLIP//HITS-CLIP	Functional MTI (Weak)	21572407
hsa-miR-6766-5p	TAOK1	57551	Homo sapiens	PAR-CLIP	Functional MTI (Weak)	23592263
hsa-miR-6766-5p	TAOK1	57551	Homo sapiens	PAR-CLIP	Functional MTI (Weak)	23446348
hsa-miR-6766-5p	TAOK1	57551	Homo sapiens	PAR-CLIP	Functional MTI (Weak)	21572407
hsa-miR-3941	TATDN2	9797	Homo sapiens	PAR-CLIP	Functional MTI (Weak)	22012620
hsa-miR-20b-3p	TBX4	9496	Homo sapiens	PAR-CLIP	Functional MTI (Weak)	21572407
hsa-miR-3941	TBX4	9496	Homo sapiens	HITS-CLIP	Functional MTI (Weak)	24906430
hsa-miR-3941	TBX4	9496	Homo sapiens	HITS-CLIP	Functional MTI (Weak)	23824327
hsa-miR-509-5p	TCF7L2	6934	Homo sapiens	PAR-CLIP	Functional MTI (Weak)	23446348
hsa-miR-509-5p	TCF7L2	6934	Homo sapiens	PAR-CLIP	Functional MTI (Weak)	21572407
hsa-miR-6766-5p	TESPA1	9840	Homo sapiens	PAR-CLIP	Functional MTI (Weak)	27292025
hsa-miR-6766-5p	TEX261	113419	Homo sapiens	HITS-CLIP	Functional MTI (Weak)	23313552
hsa-miR-6766-5p	TEX261	113419	Homo sapiens	PAR-CLIP	Functional MTI (Weak)	26701625
hsa-miR-3941	TFCP2	7024	Homo sapiens	PAR-CLIP	Functional MTI (Weak)	21572407
hsa-miR-3941	TFCP2	7024	Homo sapiens	HITS-CLIP	Functional MTI (Weak)	23824327
hsa-miR-3941	TFCP2	7024	Homo sapiens	HITS-CLIP	Functional MTI (Weak)	23313552
hsa-miR-570-3p	TGFBR2	7048	Homo sapiens	HITS-CLIP	Functional MTI (Weak)	19536157
hsa-miR-6766-5p	THBS1	7057	Homo sapiens	PAR-CLIP	Functional MTI (Weak)	23592263
hsa-miR-509-5p	THBS1	7057	Homo sapiens	PAR-CLIP	Functional MTI (Weak)	23592263
hsa-miR-4429	THRB	7068	Homo sapiens	HITS-CLIP	Functional MTI (Weak)	28735896
hsa-miR-570-3p	TIMM8B	26521	Homo sapiens	PAR-CLIP	Functional MTI (Weak)	22100165
hsa-miR-20b-3p	TIPIN	54962	Homo sapiens	HITS-CLIP	Functional MTI (Weak)	28735896
hsa-miR-3941	TIPRL	261726	Homo sapiens	HITS-CLIP	Functional MTI (Weak)	23824327
hsa-miR-3941	TIPRL	261726	Homo sapiens	HITS-CLIP	Functional MTI (Weak)	23313552
hsa-miR-3941	TIPRL	261726	Homo sapiens	HITS-CLIP	Functional MTI (Weak)	22927820
hsa-miR-3941	TIPRL	261726	Homo sapiens	HITS-CLIP	Functional MTI (Weak)	28735896
hsa-miR-20b-3p	TMEM101	84336	Homo sapiens	PAR-CLIP	Functional MTI (Weak)	21572407
hsa-miR-6817-5p	TMEM136	219902	Homo sapiens	HITS-CLIP	Functional MTI (Weak)	23313552
hsa-miR-570-3p	TMEM154	201799	Homo sapiens	PAR-CLIP	Functional MTI (Weak)	27292025
hsa-miR-6766-5p	TMEM167A	153339	Homo sapiens	PAR-CLIP	Functional MTI (Weak)	23446348
hsa-miR-6766-5p	TMEM167A	153339	Homo sapiens	PAR-CLIP	Functional MTI (Weak)	20371350
hsa-miR-20b-3p	TMEM178B	100507421	Homo sapiens	HITS-CLIP	Functional MTI (Weak)	23824327
hsa-miR-20b-3p	TMEM178B	100507421	Homo sapiens	HITS-CLIP	Functional MTI (Weak)	27418678
hsa-miR-570-3p	TMEM2	23670	Homo sapiens	HITS-CLIP	Functional MTI (Weak)	23313552
hsa-miR-3925-5p	TMEM254	80195	Homo sapiens	PAR-CLIP	Functional MTI (Weak)	20371350
hsa-miR-4429	TMEM43	79188	Homo sapiens	HITS-CLIP	Functional MTI (Weak)	23824327
hsa-miR-570-3p	TMEM47	83604	Homo sapiens	PAR-CLIP	Functional MTI (Weak)	22100165
hsa-miR-509-5p	TMEM63A	9725	Homo sapiens	PAR-CLIP	Functional MTI (Weak)	21572407
hsa-miR-3941	TMOD2	29767	Homo sapiens	HITS-CLIP	Functional MTI (Weak)	23824327
hsa-miR-570-3p	TNFRSF10B	8795	Homo sapiens	PAR-CLIP	Functional MTI (Weak)	22012620
hsa-miR-570-3p	TNFRSF10B	8795	Homo sapiens	PAR-CLIP	Functional MTI (Weak)	21572407
hsa-miR-3925-5p	TNFSF9	8744	Homo sapiens	PAR-CLIP	Functional MTI (Weak)	23592263
hsa-miR-3925-5p	TNFSF9	8744	Homo sapiens	PAR-CLIP	Functional MTI (Weak)	26701625
hsa-miR-570-3p	TNKS2	80351	Homo sapiens	PAR-CLIP	Functional MTI (Weak)	21572407
hsa-miR-20b-3p	TNRC18	84629	Homo sapiens	PAR-CLIP	Functional MTI (Weak)	26701625
hsa-miR-570-3p	TNRC6A	27327	Homo sapiens	PAR-CLIP	Functional MTI (Weak)	23592263
hsa-miR-570-3p	TNRC6A	27327	Homo sapiens	PAR-CLIP	Functional MTI (Weak)	23446348
hsa-miR-570-3p	TNRC6A	27327	Homo sapiens	PAR-CLIP	Functional MTI (Weak)	22012620
hsa-miR-570-3p	TNRC6A	27327	Homo sapiens	PAR-CLIP	Functional MTI (Weak)	21572407
hsa-miR-3925-5p	TNRC6A	27327	Homo sapiens	PAR-CLIP	Functional MTI (Weak)	23592263
hsa-miR-6766-5p	TNRC6A	27327	Homo sapiens	PAR-CLIP	Functional MTI (Weak)	23592263
hsa-miR-3941	TNRC6B	23112	Homo sapiens	PAR-CLIP	Functional MTI (Weak)	21572407
hsa-miR-6766-5p	TNRC6B	23112	Homo sapiens	PAR-CLIP	Functional MTI (Weak)	23592263
hsa-miR-6766-5p	TNRC6B	23112	Homo sapiens	PAR-CLIP	Functional MTI (Weak)	26701625
hsa-miR-4429	TNRC6C	57690	Homo sapiens	PAR-CLIP	Functional MTI (Weak)	20371350
hsa-miR-6766-5p	TOB2	10766	Homo sapiens	PAR-CLIP	Functional MTI (Weak)	20371350
hsa-miR-3941	TOB2	10766	Homo sapiens	HITS-CLIP	Functional MTI (Weak)	23824327
hsa-miR-509-5p	TP53INP1	94241	Homo sapiens	PAR-CLIP	Functional MTI (Weak)	24398324
hsa-miR-4429	TPD52	7163	Homo sapiens	PAR-CLIP	Functional MTI (Weak)	23446348
hsa-miR-6766-5p	TPM3	7170	Homo sapiens	PAR-CLIP	Functional MTI (Weak)	23592263
hsa-miR-6766-5p	TPM3	7170	Homo sapiens	PAR-CLIP	Functional MTI (Weak)	23446348
hsa-miR-6766-5p	TPM3	7170	Homo sapiens	PAR-CLIP	Functional MTI (Weak)	20371350
hsa-miR-6766-5p	TPM3	7170	Homo sapiens	PAR-CLIP	Functional MTI (Weak)	26701625
hsa-miR-570-3p	TPM3	7170	Homo sapiens	PAR-CLIP	Functional MTI (Weak)	21572407
hsa-miR-3941	TRAF5	7188	Homo sapiens	PAR-CLIP	Functional MTI (Weak)	21572407
hsa-miR-6766-5p	TRAF6	7189	Homo sapiens	PAR-CLIP	Functional MTI (Weak)	23592263
hsa-miR-6766-5p	TRIM44	54765	Homo sapiens	PAR-CLIP	Functional MTI (Weak)	23592263
hsa-miR-570-3p	TRIP13	9319	Homo sapiens	PAR-CLIP	Functional MTI (Weak)	22100165
hsa-miR-3941	TRPC5	7224	Homo sapiens	PAR-CLIP	Functional MTI (Weak)	22012620
hsa-miR-570-3p	TSC22D2	9819	Homo sapiens	PAR-CLIP	Functional MTI (Weak)	23592263
hsa-miR-3925-5p	TSN	7247	Homo sapiens	PAR-CLIP	Functional MTI (Weak)	23592263
hsa-miR-3925-5p	TSN	7247	Homo sapiens	PAR-CLIP	Functional MTI (Weak)	20371350
hsa-miR-3941	TSPAN14	81619	Homo sapiens	HITS-CLIP	Functional MTI (Weak)	23824327
hsa-miR-3925-5p	TSPAN14	81619	Homo sapiens	PAR-CLIP	Functional MTI (Weak)	22100165
hsa-miR-3941	TSPAN2	10100	Homo sapiens	PAR-CLIP	Functional MTI (Weak)	23446348
hsa-miR-3941	TSPAN2	10100	Homo sapiens	PAR-CLIP//HITS-CLIP	Functional MTI (Weak)	21572407
hsa-miR-3941	TSPAN2	10100	Homo sapiens	HITS-CLIP	Functional MTI (Weak)	19536157
hsa-miR-6817-5p	TTC33	23548	Homo sapiens	PAR-CLIP	Functional MTI (Weak)	20371350
hsa-miR-3941	TUBD1	51174	Homo sapiens	HITS-CLIP	Functional MTI (Weak)	23824327
hsa-miR-3941	TUBD1	51174	Homo sapiens	HITS-CLIP	Functional MTI (Weak)	27418678
hsa-miR-20b-3p	TVP23C	201158	Homo sapiens	HITS-CLIP	Functional MTI (Weak)	23824327
hsa-miR-3941	TWIST1	7291	Homo sapiens	HITS-CLIP	Functional MTI (Weak)	23824327
hsa-miR-6766-5p	TXLNA	200081	Homo sapiens	PAR-CLIP	Functional MTI (Weak)	23592263
hsa-miR-6766-5p	TXLNA	200081	Homo sapiens	PAR-CLIP	Functional MTI (Weak)	21572407
hsa-miR-509-5p	UBE2D4	51619	Homo sapiens	PAR-CLIP	Functional MTI (Weak)	22012620
hsa-miR-509-5p	UBE2D4	51619	Homo sapiens	PAR-CLIP	Functional MTI (Weak)	20371350
hsa-miR-3941	UBE2H	7328	Homo sapiens	HITS-CLIP	Functional MTI (Weak)	23824327
hsa-miR-3941	UBE2H	7328	Homo sapiens	HITS-CLIP	Functional MTI (Weak)	19536157
hsa-miR-20b-3p	UBE2N	7334	Homo sapiens	HITS-CLIP	Functional MTI (Weak)	23824327
hsa-miR-570-3p	UBE2Z	65264	Homo sapiens	PAR-CLIP	Functional MTI (Weak)	24398324
hsa-miR-570-3p	UBE2Z	65264	Homo sapiens	PAR-CLIP	Functional MTI (Weak)	21572407
hsa-miR-570-3p	UBQLN1	29979	Homo sapiens	HITS-CLIP	Functional MTI (Weak)	23313552
hsa-miR-6766-5p	UBTF	7343	Homo sapiens	PAR-CLIP	Functional MTI (Weak)	23592263
hsa-miR-3941	UBTF	7343	Homo sapiens	PAR-CLIP	Functional MTI (Weak)	21572407
hsa-miR-3941	UBTF	7343	Homo sapiens	HITS-CLIP	Functional MTI (Weak)	23824327
hsa-miR-3941	UBTF	7343	Homo sapiens	HITS-CLIP	Functional MTI (Weak)	27418678
hsa-miR-4429	ULK1	8408	Homo sapiens	PAR-CLIP//HITS-CLIP	Functional MTI (Weak)	21572407
hsa-miR-6766-5p	ULK1	8408	Homo sapiens	PAR-CLIP	Functional MTI (Weak)	21572407
hsa-miR-6817-5p	UNC119B	84747	Homo sapiens	PAR-CLIP	Functional MTI (Weak)	23592263
hsa-miR-3941	USF3	205717	Homo sapiens	HITS-CLIP	Functional MTI (Weak)	23824327
hsa-miR-3941	USF3	205717	Homo sapiens	HITS-CLIP	Functional MTI (Weak)	19536157
hsa-miR-3925-5p	USP25	29761	Homo sapiens	PAR-CLIP	Functional MTI (Weak)	20371350
hsa-miR-6817-5p	USP9X	8239	Homo sapiens	PAR-CLIP	Functional MTI (Weak)	23446348
hsa-miR-3941	VAC14	55697	Homo sapiens	PAR-CLIP//HITS-CLIP	Functional MTI (Weak)	21572407
hsa-miR-3941	VAC14	55697	Homo sapiens	HITS-CLIP	Functional MTI (Weak)	23824327
hsa-miR-3941	VAC14	55697	Homo sapiens	HITS-CLIP	Functional MTI (Weak)	27418678
hsa-miR-3941	VANGL1	81839	Homo sapiens	PAR-CLIP	Functional MTI (Weak)	22012620
hsa-miR-3941	VAPB	9217	Homo sapiens	HITS-CLIP	Functional MTI (Weak)	24906430
hsa-miR-3941	VAPB	9217	Homo sapiens	HITS-CLIP	Functional MTI (Weak)	23313552
hsa-miR-3941	VAPB	9217	Homo sapiens	HITS-CLIP	Functional MTI (Weak)	22927820
hsa-miR-3941	VAPB	9217	Homo sapiens	HITS-CLIP	Functional MTI (Weak)	27418678
hsa-miR-6766-5p	VDR	7421	Homo sapiens	PAR-CLIP	Functional MTI (Weak)	27292025
hsa-miR-6766-5p	VEGFA	7422	Homo sapiens	PAR-CLIP	Functional MTI (Weak)	23446348
hsa-miR-3941	VEGFA	7422	Homo sapiens	PAR-CLIP//HITS-CLIP	Functional MTI (Weak)	21572407
hsa-miR-3941	VENTX	27287	Homo sapiens	PAR-CLIP	Functional MTI (Weak)	23446348
hsa-miR-3941	VENTX	27287	Homo sapiens	PAR-CLIP//HITS-CLIP	Functional MTI (Weak)	21572407
hsa-miR-509-5p	VGLL4	9686	Homo sapiens	PAR-CLIP	Functional MTI (Weak)	23592263
hsa-miR-4429	VPS13D	55187	Homo sapiens	HITS-CLIP	Functional MTI (Weak)	23824327
hsa-miR-3925-5p	VPS26B	112936	Homo sapiens	PAR-CLIP	Functional MTI (Weak)	26701625
hsa-miR-570-3p	VPS26B	112936	Homo sapiens	PAR-CLIP	Functional MTI (Weak)	26701625
hsa-miR-509-5p	VPS28	51160	Homo sapiens	PAR-CLIP	Functional MTI (Weak)	23592263
hsa-miR-509-5p	VPS8	23355	Homo sapiens	HITS-CLIP	Functional MTI (Weak)	23824327
hsa-miR-6766-5p	VSIR	64115	Homo sapiens	PAR-CLIP	Functional MTI (Weak)	23592263
hsa-miR-3941	WAPL	23063	Homo sapiens	PAR-CLIP	Functional MTI (Weak)	22012620
hsa-miR-570-3p	WARS2	10352	Homo sapiens	PAR-CLIP	Functional MTI (Weak)	21572407
hsa-miR-3925-5p	WDR1	9948	Homo sapiens	PAR-CLIP	Functional MTI (Weak)	23592263
hsa-miR-3941	WDR26	80232	Homo sapiens	PAR-CLIP	Functional MTI (Weak)	21572407
hsa-miR-3941	WDR26	80232	Homo sapiens	PAR-CLIP	Functional MTI (Weak)	20371350
hsa-miR-570-3p	WDR33	55339	Homo sapiens	HITS-CLIP	Functional MTI (Weak)	19536157
hsa-miR-3941	WDR72	256764	Homo sapiens	PAR-CLIP	Functional MTI (Weak)	23446348
hsa-miR-3941	WDR72	256764	Homo sapiens	PAR-CLIP//HITS-CLIP	Functional MTI (Weak)	21572407
hsa-miR-3941	WDR72	256764	Homo sapiens	HITS-CLIP	Functional MTI (Weak)	23824327
hsa-miR-3941	WDR72	256764	Homo sapiens	HITS-CLIP	Functional MTI (Weak)	23313552
hsa-miR-3941	WDTC1	23038	Homo sapiens	HITS-CLIP	Functional MTI (Weak)	21572407
hsa-miR-3941	WISP1	8840	Homo sapiens	HITS-CLIP	Functional MTI (Weak)	21572407
hsa-miR-3941	WNK3	65267	Homo sapiens	HITS-CLIP	Functional MTI (Weak)	23824327
hsa-miR-3925-5p	WSB2	55884	Homo sapiens	PAR-CLIP	Functional MTI (Weak)	26701625
hsa-miR-3941	WSCD2	9671	Homo sapiens	HITS-CLIP	Functional MTI (Weak)	23824327
hsa-miR-3941	WSCD2	9671	Homo sapiens	HITS-CLIP	Functional MTI (Weak)	27418678
hsa-miR-570-3p	WSCD2	9671	Homo sapiens	HITS-CLIP	Functional MTI (Weak)	23824327
hsa-miR-20b-3p	YIPF4	84272	Homo sapiens	HITS-CLIP	Functional MTI (Weak)	23824327
hsa-miR-4429	YIPF6	286451	Homo sapiens	PAR-CLIP	Functional MTI (Weak)	21572407
hsa-miR-4429	YIPF6	286451	Homo sapiens	PAR-CLIP	Functional MTI (Weak)	20371350
hsa-miR-4429	YOD1	55432	Homo sapiens	PAR-CLIP	Functional MTI (Weak)	21572407
hsa-miR-6766-5p	YPEL2	388403	Homo sapiens	PAR-CLIP	Functional MTI (Weak)	27292025
hsa-miR-4681	YPEL4	219539	Homo sapiens	PAR-CLIP	Functional MTI (Weak)	27292025
hsa-miR-509-5p	YWHAG	7532	Homo sapiens	Luciferase reporter assay//qRT-PCR//Western blot	Functional MTI	27894843
hsa-miR-6766-5p	YWHAZ	7534	Homo sapiens	PAR-CLIP	Functional MTI (Weak)	23592263
hsa-miR-6766-5p	YWHAZ	7534	Homo sapiens	HITS-CLIP	Functional MTI (Weak)	23824327
hsa-miR-6766-5p	YWHAZ	7534	Homo sapiens	PAR-CLIP	Functional MTI (Weak)	26701625
hsa-miR-3941	YY1	7528	Homo sapiens	PAR-CLIP	Functional MTI (Weak)	21572407
hsa-miR-3941	YY1	7528	Homo sapiens	PAR-CLIP	Functional MTI (Weak)	20371350
hsa-miR-570-3p	ZBTB18	10472	Homo sapiens	PAR-CLIP	Functional MTI (Weak)	20371350
hsa-miR-3941	ZBTB20	26137	Homo sapiens	PAR-CLIP	Functional MTI (Weak)	23446348
hsa-miR-3941	ZBTB20	26137	Homo sapiens	HITS-CLIP	Functional MTI (Weak)	21572407
hsa-miR-509-5p	ZBTB24	9841	Homo sapiens	PAR-CLIP	Functional MTI (Weak)	21572407
hsa-miR-4429	ZBTB33	10009	Homo sapiens	PAR-CLIP	Functional MTI (Weak)	23592263
hsa-miR-4429	ZBTB33	10009	Homo sapiens	PAR-CLIP	Functional MTI (Weak)	21572407
hsa-miR-20b-3p	ZBTB34	403341	Homo sapiens	PAR-CLIP	Functional MTI (Weak)	23592263
hsa-miR-3925-5p	ZBTB37	84614	Homo sapiens	PAR-CLIP	Functional MTI (Weak)	22012620
hsa-miR-6766-5p	ZBTB46	140685	Homo sapiens	PAR-CLIP	Functional MTI (Weak)	26701625
hsa-miR-6766-5p	ZBTB7A	51341	Homo sapiens	PAR-CLIP	Functional MTI (Weak)	23592263
hsa-miR-6766-5p	ZBTB7A	51341	Homo sapiens	PAR-CLIP	Functional MTI (Weak)	20371350
hsa-miR-6766-5p	ZBTB7A	51341	Homo sapiens	PAR-CLIP	Functional MTI (Weak)	26701625
hsa-miR-6766-5p	ZC3H12B	340554	Homo sapiens	PAR-CLIP	Functional MTI (Weak)	23592263
hsa-miR-6766-5p	ZC3H12B	340554	Homo sapiens	PAR-CLIP	Functional MTI (Weak)	24398324
hsa-miR-6766-5p	ZC3H12B	340554	Homo sapiens	PAR-CLIP	Functional MTI (Weak)	27292025
hsa-miR-3941	ZC3H6	376940	Homo sapiens	PAR-CLIP	Functional MTI (Weak)	23446348
hsa-miR-3941	ZC3H6	376940	Homo sapiens	PAR-CLIP//HITS-CLIP	Functional MTI (Weak)	21572407
hsa-miR-3941	ZC3H6	376940	Homo sapiens	HITS-CLIP	Functional MTI (Weak)	23824327
hsa-miR-3941	ZC3H6	376940	Homo sapiens	HITS-CLIP	Functional MTI (Weak)	23313552
hsa-miR-3941	ZDHHC17	23390	Homo sapiens	HITS-CLIP	Functional MTI (Weak)	23824327
hsa-miR-3941	ZDHHC21	340481	Homo sapiens	HITS-CLIP	Functional MTI (Weak)	23824327
hsa-miR-3941	ZDHHC21	340481	Homo sapiens	HITS-CLIP	Functional MTI (Weak)	23313552
hsa-miR-3941	ZDHHC21	340481	Homo sapiens	HITS-CLIP	Functional MTI (Weak)	27418678
hsa-miR-3941	ZDHHC5	25921	Homo sapiens	PAR-CLIP	Functional MTI (Weak)	23446348
hsa-miR-3941	ZDHHC5	25921	Homo sapiens	PAR-CLIP//HITS-CLIP	Functional MTI (Weak)	21572407
hsa-miR-3941	ZFP1	162239	Homo sapiens	HITS-CLIP	Functional MTI (Weak)	23824327
hsa-miR-3941	ZIC5	85416	Homo sapiens	PAR-CLIP	Functional MTI (Weak)	21572407
hsa-miR-3941	ZMAT4	79698	Homo sapiens	HITS-CLIP	Functional MTI (Weak)	24906430
hsa-miR-3941	ZMAT4	79698	Homo sapiens	HITS-CLIP	Functional MTI (Weak)	23824327
hsa-miR-3941	ZMAT4	79698	Homo sapiens	HITS-CLIP	Functional MTI (Weak)	23313552
hsa-miR-3941	ZMAT4	79698	Homo sapiens	HITS-CLIP	Functional MTI (Weak)	27418678
hsa-miR-3941	ZMYM2	7750	Homo sapiens	PAR-CLIP	Functional MTI (Weak)	23446348
hsa-miR-3941	ZMYM2	7750	Homo sapiens	PAR-CLIP//HITS-CLIP	Functional MTI (Weak)	21572407
hsa-miR-6817-5p	ZNF106	64397	Homo sapiens	HITS-CLIP	Functional MTI (Weak)	28735896
hsa-miR-6817-5p	ZNF117	51351	Homo sapiens	HITS-CLIP	Functional MTI (Weak)	23313552
hsa-miR-570-3p	ZNF12	7559	Homo sapiens	PAR-CLIP	Functional MTI (Weak)	23592263
hsa-miR-3925-5p	ZNF12	7559	Homo sapiens	PAR-CLIP	Functional MTI (Weak)	24398324
hsa-miR-3925-5p	ZNF12	7559	Homo sapiens	PAR-CLIP	Functional MTI (Weak)	23446348
hsa-miR-3925-5p	ZNF12	7559	Homo sapiens	PAR-CLIP	Functional MTI (Weak)	22012620
hsa-miR-3925-5p	ZNF12	7559	Homo sapiens	PAR-CLIP	Functional MTI (Weak)	21572407
hsa-miR-3925-5p	ZNF12	7559	Homo sapiens	PAR-CLIP	Functional MTI (Weak)	20371350
hsa-miR-3925-5p	ZNF12	7559	Homo sapiens	PAR-CLIP	Functional MTI (Weak)	27292025
hsa-miR-4429	ZNF148	7707	Homo sapiens	PAR-CLIP	Functional MTI (Weak)	22012620
hsa-miR-3925-5p	ZNF264	9422	Homo sapiens	PAR-CLIP	Functional MTI (Weak)	27292025
hsa-miR-4429	ZNF275	10838	Homo sapiens	PAR-CLIP	Functional MTI (Weak)	23592263
hsa-miR-4429	ZNF275	10838	Homo sapiens	PAR-CLIP	Functional MTI (Weak)	21572407
hsa-miR-20b-3p	ZNF280B	140883	Homo sapiens	PAR-CLIP	Functional MTI (Weak)	23446348
hsa-miR-4681	ZNF280B	140883	Homo sapiens	PAR-CLIP	Functional MTI (Weak)	23446348
hsa-miR-3925-5p	ZNF292	23036	Homo sapiens	PAR-CLIP	Functional MTI (Weak)	22012620
hsa-miR-4681	ZNF396	252884	Homo sapiens	PAR-CLIP	Functional MTI (Weak)	22291592
hsa-miR-3941	ZNF428	126299	Homo sapiens	HITS-CLIP	Functional MTI (Weak)	23824327
hsa-miR-3941	ZNF428	126299	Homo sapiens	HITS-CLIP	Functional MTI (Weak)	27418678
hsa-miR-6766-5p	ZNF445	353274	Homo sapiens	HITS-CLIP	Functional MTI (Weak)	23824327
hsa-miR-4429	ZNF451	26036	Homo sapiens	PAR-CLIP	Functional MTI (Weak)	22012620
hsa-miR-20b-3p	ZNF451	26036	Homo sapiens	HITS-CLIP	Functional MTI (Weak)	23824327
hsa-miR-570-3p	ZNF460	10794	Homo sapiens	PAR-CLIP	Functional MTI (Weak)	22291592
hsa-miR-509-5p	ZNF483	158399	Homo sapiens	HITS-CLIP	Functional MTI (Weak)	23824327
hsa-miR-4681	ZNF507	22847	Homo sapiens	PAR-CLIP	Functional MTI (Weak)	20371350
hsa-miR-3941	ZNF551	90233	Homo sapiens	PAR-CLIP//HITS-CLIP	Functional MTI (Weak)	21572407
hsa-miR-3941	ZNF562	54811	Homo sapiens	PAR-CLIP//HITS-CLIP	Functional MTI (Weak)	21572407
hsa-miR-3941	ZNF562	54811	Homo sapiens	HITS-CLIP	Functional MTI (Weak)	23824327
hsa-miR-3941	ZNF562	54811	Homo sapiens	HITS-CLIP	Functional MTI (Weak)	19536157
hsa-miR-3941	ZNF562	54811	Homo sapiens	HITS-CLIP	Functional MTI (Weak)	27418678
hsa-miR-6817-5p	ZNF592	9640	Homo sapiens	HITS-CLIP	Functional MTI (Weak)	23824327
hsa-miR-6766-5p	ZNF641	121274	Homo sapiens	HITS-CLIP	Functional MTI (Weak)	23313552
hsa-miR-3941	ZNF670	93474	Homo sapiens	HITS-CLIP	Functional MTI (Weak)	23824327
hsa-miR-6766-5p	ZNF708	7562	Homo sapiens	HITS-CLIP	Functional MTI (Weak)	23313552
