# Supplementary material for: MicroRNA modulated networks of adaptive and innate immune response in pancreatic ductal adenocarcinoma
Source: PLoS One. 2019 May 31;14(5):e0217421. doi: 10.1371/journal.pone.0217421 (PMC6544344; doi:10.1371/journal.pone.0217421)
Supplement: S5 Table — (XLSX) [file pone.0217421.s008.xlsx]

## Sheet: S5 Table
Category	ID	Name	Source	p-value	q-value Bonferroni	q-value FDR B&H	q-value FDR B&Y	Hit Count in Query List	Hit Count in Genome	Hit in Query List
Pathway	868085	Ras signaling pathway	BioSystems: KEGG	1.625e-25	1.918e-22	9.588e-23	7.336e-22	23	227	IGF1R,MRAS,ABL1,ABL2,NRAS,CALM3,PIK3R1,RALBP1,KSR2,ETS1,PAK2,FGF7,FGF9,ELK1,BCL2L1,PLCG1,GRIN2A,PAK6,FASLG,RAB5B,RAC1,VEGFA,ARF6
Pathway	1269443	Signalling by NGF	BioSystems: REACTOME	1.904e-14	2.246e-11	4.492e-12	3.437e-11	20	483	CDKN1A,FOXO1,NRAS,AGO3,CALM3,PIK3R1,GNA13,FURIN,KSR2,TNRC6A,TNRC6B,RAPGEF1,FGF7,FGF9,ELK1,PLCG1,GRIN2A,TNRC6C,CRK,RAC1
Pathway	1269478	Signaling by PDGF	BioSystems: REACTOME	7.327e-13	8.645e-10	1.081e-10	8.268e-10	17	379	CDKN1A,FOXO1,NRAS,AGO3,CALM3,PIK3R1,FURIN,KSR2,TNRC6A,TNRC6B,RAPGEF1,FGF7,FGF9,PLCG1,GRIN2A,TNRC6C,CRK
Pathway	1269460	NGF signalling via TRKA from the plasma membrane	BioSystems: REACTOME	1.163e-12	1.372e-09	1.524e-10	1.166e-09	17	390	CDKN1A,FOXO1,NRAS,AGO3,CALM3,PIK3R1,KSR2,TNRC6A,TNRC6B,RAPGEF1,FGF7,FGF9,ELK1,PLCG1,GRIN2A,TNRC6C,CRK
Pathway	1269479	Downstream signal transduction	BioSystems: REACTOME	3.673e-12	4.334e-09	3.612e-10	2.764e-09	16	355	CDKN1A,FOXO1,NRAS,AGO3,CALM3,PIK3R1,KSR2,TNRC6A,TNRC6B,RAPGEF1,FGF7,FGF9,PLCG1,GRIN2A,TNRC6C,CRK
Pathway	1269298	Fc epsilon receptor (FCERI) signaling	BioSystems: REACTOME	1.071e-11	1.264e-08	8.424e-10	6.445e-09	16	381	CDKN1A,FOXO1,NRAS,AGO3,CALM3,PIK3R1,KSR2,TNRC6A,PAK2,TNRC6B,FGF7,FGF9,PLCG1,GRIN2A,TNRC6C,RAC1
Pathway	1269310	Cytokine Signaling in Immune system	BioSystems: REACTOME	2.386e-07	0.0002816	4.163e-06	3.185e-05	16	763	CDKN1A,FOXO1,HIF1A,NRAS,CALM3,PIK3R1,KSR2,RAPGEF1,FGF7,FGF9,BCL2L1,PLCG1,GRIN2A,FASLG,CRK,VEGFA
Pathway	1269284	DAP12 signaling	BioSystems: REACTOME	5.714e-11	6.742e-08	3.746e-09	2.866e-08	15	359	CDKN1A,FOXO1,NRAS,AGO3,CALM3,PIK3R1,KSR2,TNRC6A,TNRC6B,FGF7,FGF9,PLCG1,GRIN2A,TNRC6C,RAC1
Pathway	1269283	DAP12 interactions	BioSystems: REACTOME	1.017e-10	1.2e-07	6.314e-09	4.831e-08	15	374	CDKN1A,FOXO1,NRAS,AGO3,CALM3,PIK3R1,KSR2,TNRC6A,TNRC6B,FGF7,FGF9,PLCG1,GRIN2A,TNRC6C,RAC1
Pathway	1269318	Signaling by Interleukins	BioSystems: REACTOME	1.259e-08	1.485e-05	3.622e-07	2.771e-06	15	531	CDKN1A,FOXO1,HIF1A,NRAS,CALM3,PIK3R1,KSR2,RAPGEF1,FGF7,FGF9,BCL2L1,GRIN2A,FASLG,CRK,VEGFA
Pathway	1270303	Axon guidance	BioSystems: REACTOME	2.219e-08	2.619e-05	5.82e-07	4.453e-06	15	554	ABL1,ABL2,NRAS,CALM3,PIK3R1,KSR2,PAK2,FGF7,FGF9,PLCG1,GRIN2A,ITGA2,PAK6,RAC1,VEGFA
Pathway	868086	Rap1 signaling pathway	BioSystems: KEGG	5.158e-13	6.086e-10	9.006e-11	6.89e-10	14	210	IGF1R,MRAS,NRAS,CALM3,PIK3R1,RAPGEF1,FGF7,FGF9,GNAI1,PLCG1,GRIN2A,CRK,RAC1,VEGFA
Pathway	1269487	Signaling by SCF-KIT	BioSystems: REACTOME	3.365e-10	3.97e-07	1.891e-08	1.447e-07	14	340	CDKN1A,FOXO1,NRAS,AGO3,CALM3,PIK3R1,KSR2,TNRC6A,TNRC6B,FGF7,FGF9,GRIN2A,TNRC6C,RAC1
Pathway	1269380	Signaling by EGFR	BioSystems: REACTOME	9.136e-10	1.078e-06	3.993e-08	3.055e-07	14	367	CDKN1A,FOXO1,NRAS,AGO3,CALM3,PIK3R1,KSR2,TNRC6A,TNRC6B,FGF7,FGF9,PLCG1,GRIN2A,TNRC6C
